# Supplementary material for: Using Manipulated Photographs to Identify Features of Streetscapes That May Encourage Older Adults to Walk for Transport
Source: PLoS One. 2014 Nov 14;9(11):e112107. doi: 10.1371/journal.pone.0112107 (PMC4232399; doi:10.1371/journal.pone.0112107)
Supplement: Dataset S1 — Raw data obtained from the questionnaire and sorting tasks. (XLSX) [file pone.0112107.s001.xlsx]

## Sheet: Vragenlijst
ID	foto	score	score_A	Groen_A	Effenheid_A	Onderhoud_A	Verkeer_A	Geslacht (man 1; vrouw;2)	Geboortedatum	Datum afname	Belgie? (Ja 1; nee)2	Indien neen, in welk land?	beroep 1=huishouden; 2 = onderwijs; 3=bediende; 4=kaderpersoneel; 5=zelfstandige; 6=vrij beroep; 7=arbeider	diploma 1=geen diploma/getuigschrift 2=lageronderwijs; 3= lager beroepssecundair; 4=lager technisch sec; 5=lager algemeen sec; 6= hoger beroepssecundair; 7=hoger technisch sec; 8=hoger algemeen sec; 9=hoger onderwijs niet universitair; 10=universitair	Voertuigen	Status 1=gehuw; 2=weduwe; 3=gescheiden; 4=alleenstaand; 5=samenwonend	Forse inspanning: ernstig=1; beetje=2; niet=3	Matige inspanning: ernstig beperkt=1; beetje=2; niet=3	Boodschappen	Trappen lopen	1 trap	Bukken	+1 km	paar 100m	100m wandelen	Wassen	vr1 aantal dagen (laat open indien geen)	vr2 in min (dus aantal uren omzetten naar minuten)	vr3	vr4 in min	vr5: hoog=1; middel=2; laag=3	vr6	vr7 in min	vr8	vr9 in min	vr10 hoog=1; middel=2; laag=3	vr11	vr12 in min
1	1	1	2	1	0	1	0	1	1932-05-21	2013-04-01	1		3	2	1	1	2	3	2	3	3	2	3	3	3	3			3	30	2
1	2	2	1	0	0	1	1	1	1932-05-21	2013-04-01	1		3	2	1	1	2	3	2	3	3	2	3	3	3	3			3	30	2
1	3	3	6	1	1	1	0	1	1932-05-21	2013-04-01	1		3	2	1	1	2	3	2	3	3	2	3	3	3	3			3	30	2
1	4	4	4	0	1	0	0	1	1932-05-21	2013-04-01	1		3	2	1	1	2	3	2	3	3	2	3	3	3	3			3	30	2
1	5	5	6	1	1	1	1	1	1932-05-21	2013-04-01	1		3	2	1	1	2	3	2	3	3	2	3	3	3	3			3	30	2
1	6	6	5	1	1	0	1	1	1932-05-21	2013-04-01	1		3	2	1	1	2	3	2	3	3	2	3	3	3	3			3	30	2
1	7	7	5	0	1	1	0	1	1932-05-21	2013-04-01	1		3	2	1	1	2	3	2	3	3	2	3	3	3	3			3	30	2
1	8	8	0	1	0	0	1	1	1932-05-21	2013-04-01	1		3	2	1	1	2	3	2	3	3	2	3	3	3	3			3	30	2
1	9	9	2	1	0	0	0	1	1932-05-21	2013-04-01	1		3	2	1	1	2	3	2	3	3	2	3	3	3	3			3	30	2
1	10	10	5	0	1	1	1	1	1932-05-21	2013-04-01	1		3	2	1	1	2	3	2	3	3	2	3	3	3	3			3	30	2
1	11	11	1	0	0	1	0	1	1932-05-21	2013-04-01	1		3	2	1	1	2	3	2	3	3	2	3	3	3	3			3	30	2
1	12	12	0	0	0	0	0	1	1932-05-21	2013-04-01	1		3	2	1	1	2	3	2	3	3	2	3	3	3	3			3	30	2
1	13	13	2	0	0	0	1	1	1932-05-21	2013-04-01	1		3	2	1	1	2	3	2	3	3	2	3	3	3	3			3	30	2
1	14	14	3	0	1	0	1	1	1932-05-21	2013-04-01	1		3	2	1	1	2	3	2	3	3	2	3	3	3	3			3	30	2
1	15	15	4	1	1	0	0	1	1932-05-21	2013-04-01	1		3	2	1	1	2	3	2	3	3	2	3	3	3	3			3	30	2
1	16	16	3	1	0	1	1	1	1932-05-21	2013-04-01	1		3	2	1	1	2	3	2	3	3	2	3	3	3	3			3	30	2
2	1	17	2	1	0	1	0	1	1940-03-19	2013-04-01	1		7	7	1	1	1	3	3	3	3	2	3	3	3	3
2	2	18	3	0	0	1	1	1	1940-03-19	2013-04-01	1		7	7	1	1	1	3	3	3	3	2	3	3	3	3
2	3	19	4	1	1	1	0	1	1940-03-19	2013-04-01	1		7	7	1	1	1	3	3	3	3	2	3	3	3	3
2	4	20	4	0	1	0	0	1	1940-03-19	2013-04-01	1		7	7	1	1	1	3	3	3	3	2	3	3	3	3
2	5	21	6	1	1	1	1	1	1940-03-19	2013-04-01	1		7	7	1	1	1	3	3	3	3	2	3	3	3	3
2	6	22	5	1	1	0	1	1	1940-03-19	2013-04-01	1		7	7	1	1	1	3	3	3	3	2	3	3	3	3
2	7	23	4	0	1	1	0	1	1940-03-19	2013-04-01	1		7	7	1	1	1	3	3	3	3	2	3	3	3	3
2	8	24	3	1	0	0	1	1	1940-03-19	2013-04-01	1		7	7	1	1	1	3	3	3	3	2	3	3	3	3
2	9	25	1	1	0	0	0	1	1940-03-19	2013-04-01	1		7	7	1	1	1	3	3	3	3	2	3	3	3	3
2	10	26	5	0	1	1	1	1	1940-03-19	2013-04-01	1		7	7	1	1	1	3	3	3	3	2	3	3	3	3
2	11	27	2	0	0	1	0	1	1940-03-19	2013-04-01	1		7	7	1	1	1	3	3	3	3	2	3	3	3	3
2	12	28	0	0	0	0	0	1	1940-03-19	2013-04-01	1		7	7	1	1	1	3	3	3	3	2	3	3	3	3
2	13	29	3	0	0	0	1	1	1940-03-19	2013-04-01	1		7	7	1	1	1	3	3	3	3	2	3	3	3	3
2	14	30	5	0	1	0	1	1	1940-03-19	2013-04-01	1		7	7	1	1	1	3	3	3	3	2	3	3	3	3
2	15	31	4	1	1	0	0	1	1940-03-19	2013-04-01	1		7	7	1	1	1	3	3	3	3	2	3	3	3	3
2	16	32	3	1	0	1	1	1	1940-03-19	2013-04-01	1		7	7	1	1	1	3	3	3	3	2	3	3	3	3
3	1	33	3	1	0	1	0	2	1941-08-28	2013-04-01	1		1	7	1	1	2	3	2	3	3	2	3	3	3	3			2	90	2						1	20
3	2	34	1	0	0	1	1	2	1941-08-28	2013-04-01	1		1	7	1	1	2	3	2	3	3	2	3	3	3	3			2	90	2						1	20
3	3	35	6	1	1	1	0	2	1941-08-28	2013-04-01	1		1	7	1	1	2	3	2	3	3	2	3	3	3	3			2	90	2						1	20
3	4	36	2	0	1	0	0	2	1941-08-28	2013-04-01	1		1	7	1	1	2	3	2	3	3	2	3	3	3	3			2	90	2						1	20
3	5	37	5	1	1	1	1	2	1941-08-28	2013-04-01	1		1	7	1	1	2	3	2	3	3	2	3	3	3	3			2	90	2						1	20
3	6	38	4	1	1	0	1	2	1941-08-28	2013-04-01	1		1	7	1	1	2	3	2	3	3	2	3	3	3	3			2	90	2						1	20
3	7	39	3	0	1	1	0	2	1941-08-28	2013-04-01	1		1	7	1	1	2	3	2	3	3	2	3	3	3	3			2	90	2						1	20
3	8	40	0	1	0	0	1	2	1941-08-28	2013-04-01	1		1	7	1	1	2	3	2	3	3	2	3	3	3	3			2	90	2						1	20
3	9	41	0	1	0	0	0	2	1941-08-28	2013-04-01	1		1	7	1	1	2	3	2	3	3	2	3	3	3	3			2	90	2						1	20
3	10	42	1	0	1	1	1	2	1941-08-28	2013-04-01	1		1	7	1	1	2	3	2	3	3	2	3	3	3	3			2	90	2						1	20
3	11	43	3	0	0	1	0	2	1941-08-28	2013-04-01	1		1	7	1	1	2	3	2	3	3	2	3	3	3	3			2	90	2						1	20
3	12	44	0	0	0	0	0	2	1941-08-28	2013-04-01	1		1	7	1	1	2	3	2	3	3	2	3	3	3	3			2	90	2						1	20
3	13	45	0	0	0	0	1	2	1941-08-28	2013-04-01	1		1	7	1	1	2	3	2	3	3	2	3	3	3	3			2	90	2						1	20
3	14	46	0	0	1	0	1	2	1941-08-28	2013-04-01	1		1	7	1	1	2	3	2	3	3	2	3	3	3	3			2	90	2						1	20
3	15	47	2	1	1	0	0	2	1941-08-28	2013-04-01	1		1	7	1	1	2	3	2	3	3	2	3	3	3	3			2	90	2						1	20
3	16	48	1	1	0	1	1	2	1941-08-28	2013-04-01	1		1	7	1	1	2	3	2	3	3	2	3	3	3	3			2	90	2						1	20
4	1	49	0	1	0	1	0	2	1922-11-27	2013-04-01	1		3	9	0	2	1	1	1	1	2	1	2	3	3	3			2	20	3						7	15
4	2	50	0	0	0	1	1	2	1922-11-27	2013-04-01	1		3	9	0	2	1	1	1	1	2	1	2	3	3	3			2	20	3						7	15
4	3	51	6	1	1	1	0	2	1922-11-27	2013-04-01	1		3	9	0	2	1	1	1	1	2	1	2	3	3	3			2	20	3						7	15
4	4	52	6	0	1	0	0	2	1922-11-27	2013-04-01	1		3	9	0	2	1	1	1	1	2	1	2	3	3	3			2	20	3						7	15
4	5	53	6	1	1	1	1	2	1922-11-27	2013-04-01	1		3	9	0	2	1	1	1	1	2	1	2	3	3	3			2	20	3						7	15
4	6	54	6	1	1	0	1	2	1922-11-27	2013-04-01	1		3	9	0	2	1	1	1	1	2	1	2	3	3	3			2	20	3						7	15
4	7	55	6	0	1	1	0	2	1922-11-27	2013-04-01	1		3	9	0	2	1	1	1	1	2	1	2	3	3	3			2	20	3						7	15
4	8	56	0	1	0	0	1	2	1922-11-27	2013-04-01	1		3	9	0	2	1	1	1	1	2	1	2	3	3	3			2	20	3						7	15
4	9	57	0	1	0	0	0	2	1922-11-27	2013-04-01	1		3	9	0	2	1	1	1	1	2	1	2	3	3	3			2	20	3						7	15
4	10	58	6	0	1	1	1	2	1922-11-27	2013-04-01	1		3	9	0	2	1	1	1	1	2	1	2	3	3	3			2	20	3						7	15
4	11	59	0	0	0	1	0	2	1922-11-27	2013-04-01	1		3	9	0	2	1	1	1	1	2	1	2	3	3	3			2	20	3						7	15
4	12	60	0	0	0	0	0	2	1922-11-27	2013-04-01	1		3	9	0	2	1	1	1	1	2	1	2	3	3	3			2	20	3						7	15
4	13	61	0	0	0	0	1	2	1922-11-27	2013-04-01	1		3	9	0	2	1	1	1	1	2	1	2	3	3	3			2	20	3						7	15
4	14	62	6	0	1	0	1	2	1922-11-27	2013-04-01	1		3	9	0	2	1	1	1	1	2	1	2	3	3	3			2	20	3						7	15
4	15	63	6	1	1	0	0	2	1922-11-27	2013-04-01	1		3	9	0	2	1	1	1	1	2	1	2	3	3	3			2	20	3						7	15
4	16	64	0	1	0	1	1	2	1922-11-27	2013-04-01	1		3	9	0	2	1	1	1	1	2	1	2	3	3	3			2	20	3						7	15
5	1	65	2	1	0	1	0	2	1930-03-26	2013-04-01	1		3	7	1	2	1	2	3	3	3	1	3	3	3	3			5	60	3			5	90	3
5	2	66	2	0	0	1	1	2	1930-03-26	2013-04-01	1		3	7	1	2	1	2	3	3	3	1	3	3	3	3			5	60	3			5	90	3
5	3	67	6	1	1	1	0	2	1930-03-26	2013-04-01	1		3	7	1	2	1	2	3	3	3	1	3	3	3	3			5	60	3			5	90	3
5	4	68	3	0	1	0	0	2	1930-03-26	2013-04-01	1		3	7	1	2	1	2	3	3	3	1	3	3	3	3			5	60	3			5	90	3
5	5	69	6	1	1	1	1	2	1930-03-26	2013-04-01	1		3	7	1	2	1	2	3	3	3	1	3	3	3	3			5	60	3			5	90	3
5	6	70	4	1	1	0	1	2	1930-03-26	2013-04-01	1		3	7	1	2	1	2	3	3	3	1	3	3	3	3			5	60	3			5	90	3
5	7	71	5	0	1	1	0	2	1930-03-26	2013-04-01	1		3	7	1	2	1	2	3	3	3	1	3	3	3	3			5	60	3			5	90	3
5	8	72	1	1	0	0	1	2	1930-03-26	2013-04-01	1		3	7	1	2	1	2	3	3	3	1	3	3	3	3			5	60	3			5	90	3
5	9	73	1	1	0	0	0	2	1930-03-26	2013-04-01	1		3	7	1	2	1	2	3	3	3	1	3	3	3	3			5	60	3			5	90	3
5	10	74	5	0	1	1	1	2	1930-03-26	2013-04-01	1		3	7	1	2	1	2	3	3	3	1	3	3	3	3			5	60	3			5	90	3
5	11	75	2	0	0	1	0	2	1930-03-26	2013-04-01	1		3	7	1	2	1	2	3	3	3	1	3	3	3	3			5	60	3			5	90	3
5	12	76	0	0	0	0	0	2	1930-03-26	2013-04-01	1		3	7	1	2	1	2	3	3	3	1	3	3	3	3			5	60	3			5	90	3
5	13	77	0	0	0	0	1	2	1930-03-26	2013-04-01	1		3	7	1	2	1	2	3	3	3	1	3	3	3	3			5	60	3			5	90	3
5	14	78	3	0	1	0	1	2	1930-03-26	2013-04-01	1		3	7	1	2	1	2	3	3	3	1	3	3	3	3			5	60	3			5	90	3
5	15	79	3	1	1	0	0	2	1930-03-26	2013-04-01	1		3	7	1	2	1	2	3	3	3	1	3	3	3	3			5	60	3			5	90	3
5	16	80	2	1	0	1	1	2	1930-03-26	2013-04-01	1		3	7	1	2	1	2	3	3	3	1	3	3	3	3			5	60	3			5	90	3
6	1	81	5	1	0	1	0	2	1937-04-11	2013-04-01	1		3	9	1	2	1	2	3	2	3	3	3	3	3	3			2	40	2
6	2	82	1	0	0	1	1	2	1937-04-11	2013-04-01	1		3	9	1	2	1	2	3	2	3	3	3	3	3	3			2	40	2
6	3	83	6	1	1	1	0	2	1937-04-11	2013-04-01	1		3	9	1	2	1	2	3	2	3	3	3	3	3	3			2	40	2
6	4	84	0	0	1	0	0	2	1937-04-11	2013-04-01	1		3	9	1	2	1	2	3	2	3	3	3	3	3	3			2	40	2
6	5	85	6	1	1	1	1	2	1937-04-11	2013-04-01	1		3	9	1	2	1	2	3	2	3	3	3	3	3	3			2	40	2
6	6	86	0	1	1	0	1	2	1937-04-11	2013-04-01	1		3	9	1	2	1	2	3	2	3	3	3	3	3	3			2	40	2
6	7	87	5	0	1	1	0	2	1937-04-11	2013-04-01	1		3	9	1	2	1	2	3	2	3	3	3	3	3	3			2	40	2
6	8	88	0	1	0	0	1	2	1937-04-11	2013-04-01	1		3	9	1	2	1	2	3	2	3	3	3	3	3	3			2	40	2
6	9	89	0	1	0	0	0	2	1937-04-11	2013-04-01	1		3	9	1	2	1	2	3	2	3	3	3	3	3	3			2	40	2
6	10	90	5	0	1	1	1	2	1937-04-11	2013-04-01	1		3	9	1	2	1	2	3	2	3	3	3	3	3	3			2	40	2
6	11	91	0	0	0	1	0	2	1937-04-11	2013-04-01	1		3	9	1	2	1	2	3	2	3	3	3	3	3	3			2	40	2
6	12	92	0	0	0	0	0	2	1937-04-11	2013-04-01	1		3	9	1	2	1	2	3	2	3	3	3	3	3	3			2	40	2
6	13	93	0	0	0	0	1	2	1937-04-11	2013-04-01	1		3	9	1	2	1	2	3	2	3	3	3	3	3	3			2	40	2
6	14	94	1	0	1	0	1	2	1937-04-11	2013-04-01	1		3	9	1	2	1	2	3	2	3	3	3	3	3	3			2	40	2
6	15	95	1	1	1	0	0	2	1937-04-11	2013-04-01	1		3	9	1	2	1	2	3	2	3	3	3	3	3	3			2	40	2
6	16	96	2	1	0	1	1	2	1937-04-11	2013-04-01	1		3	9	1	2	1	2	3	2	3	3	3	3	3	3			2	40	2
7	1	97	1	1	0	1	0	2	1932-03-25	2013-04-01	1		3	9	0	1	1	2	2	3	3	2	3	3	3	3			7	40	2						7	30
7	2	98	1	0	0	1	1	2	1932-03-25	2013-04-01	1		3	9	0	1	1	2	2	3	3	2	3	3	3	3			7	40	2						7	30
7	3	99	4	1	1	1	0	2	1932-03-25	2013-04-01	1		3	9	0	1	1	2	2	3	3	2	3	3	3	3			7	40	2						7	30
7	4	100	2	0	1	0	0	2	1932-03-25	2013-04-01	1		3	9	0	1	1	2	2	3	3	2	3	3	3	3			7	40	2						7	30
7	5	101	6	1	1	1	1	2	1932-03-25	2013-04-01	1		3	9	0	1	1	2	2	3	3	2	3	3	3	3			7	40	2						7	30
7	6	102	2	1	1	0	1	2	1932-03-25	2013-04-01	1		3	9	0	1	1	2	2	3	3	2	3	3	3	3			7	40	2						7	30
7	7	103	2	0	1	1	0	2	1932-03-25	2013-04-01	1		3	9	0	1	1	2	2	3	3	2	3	3	3	3			7	40	2						7	30
7	8	104	0	1	0	0	1	2	1932-03-25	2013-04-01	1		3	9	0	1	1	2	2	3	3	2	3	3	3	3			7	40	2						7	30
7	9	105	0	1	0	0	0	2	1932-03-25	2013-04-01	1		3	9	0	1	1	2	2	3	3	2	3	3	3	3			7	40	2						7	30
7	10	106	5	0	1	1	1	2	1932-03-25	2013-04-01	1		3	9	0	1	1	2	2	3	3	2	3	3	3	3			7	40	2						7	30
7	11	107	1	0	0	1	0	2	1932-03-25	2013-04-01	1		3	9	0	1	1	2	2	3	3	2	3	3	3	3			7	40	2						7	30
7	12	108	0	0	0	0	0	2	1932-03-25	2013-04-01	1		3	9	0	1	1	2	2	3	3	2	3	3	3	3			7	40	2						7	30
7	13	109	0	0	0	0	1	2	1932-03-25	2013-04-01	1		3	9	0	1	1	2	2	3	3	2	3	3	3	3			7	40	2						7	30
7	14	110	3	0	1	0	1	2	1932-03-25	2013-04-01	1		3	9	0	1	1	2	2	3	3	2	3	3	3	3			7	40	2						7	30
7	15	111	1	1	1	0	0	2	1932-03-25	2013-04-01	1		3	9	0	1	1	2	2	3	3	2	3	3	3	3			7	40	2						7	30
7	16	112	1	1	0	1	1	2	1932-03-25	2013-04-01	1		3	9	0	1	1	2	2	3	3	2	3	3	3	3			7	40	2						7	30
8	1	113	0	1	0	1	0	1	1928-12-17	2013-04-01	1		3	5	1	1	1	2	3	2	2	1	3	3	3	3	7	40	5	30	2			1	75	2
8	2	114	2	0	0	1	1	1	1928-12-17	2013-04-01	1		3	5	1	1	1	2	3	2	2	1	3	3	3	3	7	40	5	30	2			1	75	2
8	3	115	4	1	1	1	0	1	1928-12-17	2013-04-01	1		3	5	1	1	1	2	3	2	2	1	3	3	3	3	7	40	5	30	2			1	75	2
8	4	116	3	0	1	0	0	1	1928-12-17	2013-04-01	1		3	5	1	1	1	2	3	2	2	1	3	3	3	3	7	40	5	30	2			1	75	2
8	5	117	6	1	1	1	1	1	1928-12-17	2013-04-01	1		3	5	1	1	1	2	3	2	2	1	3	3	3	3	7	40	5	30	2			1	75	2
8	6	118	5	1	1	0	1	1	1928-12-17	2013-04-01	1		3	5	1	1	1	2	3	2	2	1	3	3	3	3	7	40	5	30	2			1	75	2
8	7	119	4	0	1	1	0	1	1928-12-17	2013-04-01	1		3	5	1	1	1	2	3	2	2	1	3	3	3	3	7	40	5	30	2			1	75	2
8	8	120	1	1	0	0	1	1	1928-12-17	2013-04-01	1		3	5	1	1	1	2	3	2	2	1	3	3	3	3	7	40	5	30	2			1	75	2
8	9	121	0	1	0	0	0	1	1928-12-17	2013-04-01	1		3	5	1	1	1	2	3	2	2	1	3	3	3	3	7	40	5	30	2			1	75	2
8	10	122	6	0	1	1	1	1	1928-12-17	2013-04-01	1		3	5	1	1	1	2	3	2	2	1	3	3	3	3	7	40	5	30	2			1	75	2
8	11	123	0	0	0	1	0	1	1928-12-17	2013-04-01	1		3	5	1	1	1	2	3	2	2	1	3	3	3	3	7	40	5	30	2			1	75	2
8	12	124	0	0	0	0	0	1	1928-12-17	2013-04-01	1		3	5	1	1	1	2	3	2	2	1	3	3	3	3	7	40	5	30	2			1	75	2
8	13	125	1	0	0	0	1	1	1928-12-17	2013-04-01	1		3	5	1	1	1	2	3	2	2	1	3	3	3	3	7	40	5	30	2			1	75	2
8	14	126	5	0	1	0	1	1	1928-12-17	2013-04-01	1		3	5	1	1	1	2	3	2	2	1	3	3	3	3	7	40	5	30	2			1	75	2
8	15	127	3	1	1	0	0	1	1928-12-17	2013-04-01	1		3	5	1	1	1	2	3	2	2	1	3	3	3	3	7	40	5	30	2			1	75	2
8	16	128	2	1	0	1	1	1	1928-12-17	2013-04-01	1		3	5	1	1	1	2	3	2	2	1	3	3	3	3	7	40	5	30	2			1	75	2
9	1	129	4	1	0	1	0	2	1925-10-17	2013-04-01	1		3	7	0	1	2	2	2	2	3	1	3	3	3	3	3	20	6	30	2						1	30
9	2	130	4	0	0	1	1	2	1925-10-17	2013-04-01	1		3	7	0	1	2	2	2	2	3	1	3	3	3	3	3	20	6	30	2						1	30
9	3	131	2	1	1	1	0	2	1925-10-17	2013-04-01	1		3	7	0	1	2	2	2	2	3	1	3	3	3	3	3	20	6	30	2						1	30
9	4	132	6	0	1	0	0	2	1925-10-17	2013-04-01	1		3	7	0	1	2	2	2	2	3	1	3	3	3	3	3	20	6	30	2						1	30
9	5	133	6	1	1	1	1	2	1925-10-17	2013-04-01	1		3	7	0	1	2	2	2	2	3	1	3	3	3	3	3	20	6	30	2						1	30
9	6	134	6	1	1	0	1	2	1925-10-17	2013-04-01	1		3	7	0	1	2	2	2	2	3	1	3	3	3	3	3	20	6	30	2						1	30
9	7	135	5	0	1	1	0	2	1925-10-17	2013-04-01	1		3	7	0	1	2	2	2	2	3	1	3	3	3	3	3	20	6	30	2						1	30
9	8	136	4	1	0	0	1	2	1925-10-17	2013-04-01	1		3	7	0	1	2	2	2	2	3	1	3	3	3	3	3	20	6	30	2						1	30
9	9	137	1	1	0	0	0	2	1925-10-17	2013-04-01	1		3	7	0	1	2	2	2	2	3	1	3	3	3	3	3	20	6	30	2						1	30
9	10	138	5	0	1	1	1	2	1925-10-17	2013-04-01	1		3	7	0	1	2	2	2	2	3	1	3	3	3	3	3	20	6	30	2						1	30
9	11	139	1	0	0	1	0	2	1925-10-17	2013-04-01	1		3	7	0	1	2	2	2	2	3	1	3	3	3	3	3	20	6	30	2						1	30
9	12	140	0	0	0	0	0	2	1925-10-17	2013-04-01	1		3	7	0	1	2	2	2	2	3	1	3	3	3	3	3	20	6	30	2						1	30
9	13	141	0	0	0	0	1	2	1925-10-17	2013-04-01	1		3	7	0	1	2	2	2	2	3	1	3	3	3	3	3	20	6	30	2						1	30
9	14	142	2	0	1	0	1	2	1925-10-17	2013-04-01	1		3	7	0	1	2	2	2	2	3	1	3	3	3	3	3	20	6	30	2						1	30
9	15	143	2	1	1	0	0	2	1925-10-17	2013-04-01	1		3	7	0	1	2	2	2	2	3	1	3	3	3	3	3	20	6	30	2						1	30
9	16	144	0	1	0	1	1	2	1925-10-17	2013-04-01	1		3	7	0	1	2	2	2	2	3	1	3	3	3	3	3	20	6	30	2						1	30
10	1	145	4	1	0	1	0	2	1930-05-04	2013-04-01	1		5	3	1	1	2	3	3	3	3	3	3	3	3	3
10	2	146	3	0	0	1	1	2	1930-05-04	2013-04-01	1		5	3	1	1	2	3	3	3	3	3	3	3	3	3
10	3	147	5	1	1	1	0	2	1930-05-04	2013-04-01	1		5	3	1	1	2	3	3	3	3	3	3	3	3	3
10	4	148	0	0	1	0	0	2	1930-05-04	2013-04-01	1		5	3	1	1	2	3	3	3	3	3	3	3	3	3
10	5	149	6	1	1	1	1	2	1930-05-04	2013-04-01	1		5	3	1	1	2	3	3	3	3	3	3	3	3	3
10	6	150	2	1	1	0	1	2	1930-05-04	2013-04-01	1		5	3	1	1	2	3	3	3	3	3	3	3	3	3
10	7	151	5	0	1	1	0	2	1930-05-04	2013-04-01	1		5	3	1	1	2	3	3	3	3	3	3	3	3	3
10	8	152	1	1	0	0	1	2	1930-05-04	2013-04-01	1		5	3	1	1	2	3	3	3	3	3	3	3	3	3
10	9	153	0	1	0	0	0	2	1930-05-04	2013-04-01	1		5	3	1	1	2	3	3	3	3	3	3	3	3	3
10	10	154	6	0	1	1	1	2	1930-05-04	2013-04-01	1		5	3	1	1	2	3	3	3	3	3	3	3	3	3
10	11	155	3	0	0	1	0	2	1930-05-04	2013-04-01	1		5	3	1	1	2	3	3	3	3	3	3	3	3	3
10	12	156	0	0	0	0	0	2	1930-05-04	2013-04-01	1		5	3	1	1	2	3	3	3	3	3	3	3	3	3
10	13	157	1	0	0	0	1	2	1930-05-04	2013-04-01	1		5	3	1	1	2	3	3	3	3	3	3	3	3	3
10	14	158	2	0	1	0	1	2	1930-05-04	2013-04-01	1		5	3	1	1	2	3	3	3	3	3	3	3	3	3
10	15	159	1	1	1	0	0	2	1930-05-04	2013-04-01	1		5	3	1	1	2	3	3	3	3	3	3	3	3	3
10	16	160	4	1	0	1	1	2	1930-05-04	2013-04-01	1		5	3	1	1	2	3	3	3	3	3	3	3	3	3
11	1	161	1	1	0	1	0	2	1936-10-23	2013-04-01	1		7	5	0	2	1	2	2	3	3	1	2	3	3	3			2	25	2			1	30	2
11	2	162	1	0	0	1	1	2	1936-10-23	2013-04-01	1		7	5	0	2	1	2	2	3	3	1	2	3	3	3			2	25	2			1	30	2
11	3	163	6	1	1	1	0	2	1936-10-23	2013-04-01	1		7	5	0	2	1	2	2	3	3	1	2	3	3	3			2	25	2			1	30	2
11	4	164	3	0	1	0	0	2	1936-10-23	2013-04-01	1		7	5	0	2	1	2	2	3	3	1	2	3	3	3			2	25	2			1	30	2
11	5	165	6	1	1	1	1	2	1936-10-23	2013-04-01	1		7	5	0	2	1	2	2	3	3	1	2	3	3	3			2	25	2			1	30	2
11	6	166	2	1	1	0	1	2	1936-10-23	2013-04-01	1		7	5	0	2	1	2	2	3	3	1	2	3	3	3			2	25	2			1	30	2
11	7	167	5	0	1	1	0	2	1936-10-23	2013-04-01	1		7	5	0	2	1	2	2	3	3	1	2	3	3	3			2	25	2			1	30	2
11	8	168	1	1	0	0	1	2	1936-10-23	2013-04-01	1		7	5	0	2	1	2	2	3	3	1	2	3	3	3			2	25	2			1	30	2
11	9	169	0	1	0	0	0	2	1936-10-23	2013-04-01	1		7	5	0	2	1	2	2	3	3	1	2	3	3	3			2	25	2			1	30	2
11	10	170	6	0	1	1	1	2	1936-10-23	2013-04-01	1		7	5	0	2	1	2	2	3	3	1	2	3	3	3			2	25	2			1	30	2
11	11	171	1	0	0	1	0	2	1936-10-23	2013-04-01	1		7	5	0	2	1	2	2	3	3	1	2	3	3	3			2	25	2			1	30	2
11	12	172	0	0	0	0	0	2	1936-10-23	2013-04-01	1		7	5	0	2	1	2	2	3	3	1	2	3	3	3			2	25	2			1	30	2
11	13	173	0	0	0	0	1	2	1936-10-23	2013-04-01	1		7	5	0	2	1	2	2	3	3	1	2	3	3	3			2	25	2			1	30	2
11	14	174	2	0	1	0	1	2	1936-10-23	2013-04-01	1		7	5	0	2	1	2	2	3	3	1	2	3	3	3			2	25	2			1	30	2
11	15	175	3	1	1	0	0	2	1936-10-23	2013-04-01	1		7	5	0	2	1	2	2	3	3	1	2	3	3	3			2	25	2			1	30	2
11	16	176	1	1	0	1	1	2	1936-10-23	2013-04-01	1		7	5	0	2	1	2	2	3	3	1	2	3	3	3			2	25	2			1	30	2
12	1	177	0	1	0	1	0	2	1935-10-12	2013-04-01	1		1	5	0	2	1	1	2	1	3	1	3	3	3	2			5	30	2			1	15	2
12	2	178	5	0	0	1	1	2	1935-10-12	2013-04-01	1		1	5	0	2	1	1	2	1	3	1	3	3	3	2			5	30	2			1	15	2
12	3	179	0	1	1	1	0	2	1935-10-12	2013-04-01	1		1	5	0	2	1	1	2	1	3	1	3	3	3	2			5	30	2			1	15	2
12	4	180	0	0	1	0	0	2	1935-10-12	2013-04-01	1		1	5	0	2	1	1	2	1	3	1	3	3	3	2			5	30	2			1	15	2
12	5	181	6	1	1	1	1	2	1935-10-12	2013-04-01	1		1	5	0	2	1	1	2	1	3	1	3	3	3	2			5	30	2			1	15	2
12	6	182	6	1	1	0	1	2	1935-10-12	2013-04-01	1		1	5	0	2	1	1	2	1	3	1	3	3	3	2			5	30	2			1	15	2
12	7	183	1	0	1	1	0	2	1935-10-12	2013-04-01	1		1	5	0	2	1	1	2	1	3	1	3	3	3	2			5	30	2			1	15	2
12	8	184	0	1	0	0	1	2	1935-10-12	2013-04-01	1		1	5	0	2	1	1	2	1	3	1	3	3	3	2			5	30	2			1	15	2
12	9	185	0	1	0	0	0	2	1935-10-12	2013-04-01	1		1	5	0	2	1	1	2	1	3	1	3	3	3	2			5	30	2			1	15	2
12	10	186	6	0	1	1	1	2	1935-10-12	2013-04-01	1		1	5	0	2	1	1	2	1	3	1	3	3	3	2			5	30	2			1	15	2
12	11	187	0	0	0	1	0	2	1935-10-12	2013-04-01	1		1	5	0	2	1	1	2	1	3	1	3	3	3	2			5	30	2			1	15	2
12	12	188	0	0	0	0	0	2	1935-10-12	2013-04-01	1		1	5	0	2	1	1	2	1	3	1	3	3	3	2			5	30	2			1	15	2
12	13	189	5	0	0	0	1	2	1935-10-12	2013-04-01	1		1	5	0	2	1	1	2	1	3	1	3	3	3	2			5	30	2			1	15	2
12	14	190	5	0	1	0	1	2	1935-10-12	2013-04-01	1		1	5	0	2	1	1	2	1	3	1	3	3	3	2			5	30	2			1	15	2
12	15	191	0	1	1	0	0	2	1935-10-12	2013-04-01	1		1	5	0	2	1	1	2	1	3	1	3	3	3	2			5	30	2			1	15	2
12	16	192	5	1	0	1	1	2	1935-10-12	2013-04-01	1		1	5	0	2	1	1	2	1	3	1	3	3	3	2			5	30	2			1	15	2
13	1	193	1	1	0	1	0	2	1932-04-10	2013-04-01	1		1	5	0	2	1	3	2	3	3	3	3	3	3	3			6	45	2			6	20	2
13	2	194	3	0	0	1	1	2	1932-04-10	2013-04-01	1		1	5	0	2	1	3	2	3	3	3	3	3	3	3			6	45	2			6	20	2
13	3	195	3	1	1	1	0	2	1932-04-10	2013-04-01	1		1	5	0	2	1	3	2	3	3	3	3	3	3	3			6	45	2			6	20	2
13	4	196	4	0	1	0	0	2	1932-04-10	2013-04-01	1		1	5	0	2	1	3	2	3	3	3	3	3	3	3			6	45	2			6	20	2
13	5	197	6	1	1	1	1	2	1932-04-10	2013-04-01	1		1	5	0	2	1	3	2	3	3	3	3	3	3	3			6	45	2			6	20	2
13	6	198	5	1	1	0	1	2	1932-04-10	2013-04-01	1		1	5	0	2	1	3	2	3	3	3	3	3	3	3			6	45	2			6	20	2
13	7	199	4	0	1	1	0	2	1932-04-10	2013-04-01	1		1	5	0	2	1	3	2	3	3	3	3	3	3	3			6	45	2			6	20	2
13	8	200	2	1	0	0	1	2	1932-04-10	2013-04-01	1		1	5	0	2	1	3	2	3	3	3	3	3	3	3			6	45	2			6	20	2
13	9	201	0	1	0	0	0	2	1932-04-10	2013-04-01	1		1	5	0	2	1	3	2	3	3	3	3	3	3	3			6	45	2			6	20	2
13	10	202	6	0	1	1	1	2	1932-04-10	2013-04-01	1		1	5	0	2	1	3	2	3	3	3	3	3	3	3			6	45	2			6	20	2
13	11	203	1	0	0	1	0	2	1932-04-10	2013-04-01	1		1	5	0	2	1	3	2	3	3	3	3	3	3	3			6	45	2			6	20	2
13	12	204	2	0	0	0	0	2	1932-04-10	2013-04-01	1		1	5	0	2	1	3	2	3	3	3	3	3	3	3			6	45	2			6	20	2
13	13	205	3	0	0	0	1	2	1932-04-10	2013-04-01	1		1	5	0	2	1	3	2	3	3	3	3	3	3	3			6	45	2			6	20	2
13	14	206	5	0	1	0	1	2	1932-04-10	2013-04-01	1		1	5	0	2	1	3	2	3	3	3	3	3	3	3			6	45	2			6	20	2
13	15	207	4	1	1	0	0	2	1932-04-10	2013-04-01	1		1	5	0	2	1	3	2	3	3	3	3	3	3	3			6	45	2			6	20	2
13	16	208	3	1	0	1	1	2	1932-04-10	2013-04-01	1		1	5	0	2	1	3	2	3	3	3	3	3	3	3			6	45	2			6	20	2
14	1	209	0	1	0	1	0	1	1936-10-08	2013-04-01	1		3	6	1	1	2	2	3	3	3	3	3	3	3	3	6	40				4	90	1	90	2
14	2	210	0	0	0	1	1	1	1936-10-08	2013-04-01	1		3	6	1	1	2	2	3	3	3	3	3	3	3	3	6	40				4	90	1	90	2
14	3	211	5	1	1	1	0	1	1936-10-08	2013-04-01	1		3	6	1	1	2	2	3	3	3	3	3	3	3	3	6	40				4	90	1	90	2
14	4	212	3	0	1	0	0	1	1936-10-08	2013-04-01	1		3	6	1	1	2	2	3	3	3	3	3	3	3	3	6	40				4	90	1	90	2
14	5	213	6	1	1	1	1	1	1936-10-08	2013-04-01	1		3	6	1	1	2	2	3	3	3	3	3	3	3	3	6	40				4	90	1	90	2
14	6	214	4	1	1	0	1	1	1936-10-08	2013-04-01	1		3	6	1	1	2	2	3	3	3	3	3	3	3	3	6	40				4	90	1	90	2
14	7	215	3	0	1	1	0	1	1936-10-08	2013-04-01	1		3	6	1	1	2	2	3	3	3	3	3	3	3	3	6	40				4	90	1	90	2
14	8	216	0	1	0	0	1	1	1936-10-08	2013-04-01	1		3	6	1	1	2	2	3	3	3	3	3	3	3	3	6	40				4	90	1	90	2
14	9	217	0	1	0	0	0	1	1936-10-08	2013-04-01	1		3	6	1	1	2	2	3	3	3	3	3	3	3	3	6	40				4	90	1	90	2
14	10	218	3	0	1	1	1	1	1936-10-08	2013-04-01	1		3	6	1	1	2	2	3	3	3	3	3	3	3	3	6	40				4	90	1	90	2
14	11	219	0	0	0	1	0	1	1936-10-08	2013-04-01	1		3	6	1	1	2	2	3	3	3	3	3	3	3	3	6	40				4	90	1	90	2
14	12	220	0	0	0	0	0	1	1936-10-08	2013-04-01	1		3	6	1	1	2	2	3	3	3	3	3	3	3	3	6	40				4	90	1	90	2
14	13	221	0	0	0	0	1	1	1936-10-08	2013-04-01	1		3	6	1	1	2	2	3	3	3	3	3	3	3	3	6	40				4	90	1	90	2
14	14	222	3	0	1	0	1	1	1936-10-08	2013-04-01	1		3	6	1	1	2	2	3	3	3	3	3	3	3	3	6	40				4	90	1	90	2
14	15	223	4	1	1	0	0	1	1936-10-08	2013-04-01	1		3	6	1	1	2	2	3	3	3	3	3	3	3	3	6	40				4	90	1	90	2
14	16	224	0	1	0	1	1	1	1936-10-08	2013-04-01	1		3	6	1	1	2	2	3	3	3	3	3	3	3	3	6	40				4	90	1	90	2
15	1	225	4	1	0	1	0	1	1932-08-20	2013-04-01	1		3	7	2	1	2	3	3	3	3	3	3	3	3	3
15	2	226	2	0	0	1	1	1	1932-08-20	2013-04-01	1		3	7	2	1	2	3	3	3	3	3	3	3	3	3
15	3	227	4	1	1	1	0	1	1932-08-20	2013-04-01	1		3	7	2	1	2	3	3	3	3	3	3	3	3	3
15	4	228	5	0	1	0	0	1	1932-08-20	2013-04-01	1		3	7	2	1	2	3	3	3	3	3	3	3	3	3
15	5	229	6	1	1	1	1	1	1932-08-20	2013-04-01	1		3	7	2	1	2	3	3	3	3	3	3	3	3	3
15	6	230	6	1	1	0	1	1	1932-08-20	2013-04-01	1		3	7	2	1	2	3	3	3	3	3	3	3	3	3
15	7	231	5	0	1	1	0	1	1932-08-20	2013-04-01	1		3	7	2	1	2	3	3	3	3	3	3	3	3	3
15	8	232	3	1	0	0	1	1	1932-08-20	2013-04-01	1		3	7	2	1	2	3	3	3	3	3	3	3	3	3
15	9	233	4	1	0	0	0	1	1932-08-20	2013-04-01	1		3	7	2	1	2	3	3	3	3	3	3	3	3	3
15	10	234	5	0	1	1	1	1	1932-08-20	2013-04-01	1		3	7	2	1	2	3	3	3	3	3	3	3	3	3
15	11	235	2	0	0	1	0	1	1932-08-20	2013-04-01	1		3	7	2	1	2	3	3	3	3	3	3	3	3	3
15	12	236	0	0	0	0	0	1	1932-08-20	2013-04-01	1		3	7	2	1	2	3	3	3	3	3	3	3	3	3
15	13	237	1	0	0	0	1	1	1932-08-20	2013-04-01	1		3	7	2	1	2	3	3	3	3	3	3	3	3	3
15	14	238	5	0	1	0	1	1	1932-08-20	2013-04-01	1		3	7	2	1	2	3	3	3	3	3	3	3	3	3
15	15	239	6	1	1	0	0	1	1932-08-20	2013-04-01	1		3	7	2	1	2	3	3	3	3	3	3	3	3	3
15	16	240	3	1	0	1	1	1	1932-08-20	2013-04-01	1		3	7	2	1	2	3	3	3	3	3	3	3	3	3
16	1	241	2	1	0	1	0	1	1932-05-15	2013-04-01	1		2	10	2	1	1	2	3	3	3	2	2	3	3	3
16	2	242	1	0	0	1	1	1	1932-05-15	2013-04-01	1		2	10	2	1	1	2	3	3	3	2	2	3	3	3
16	3	243	3	1	1	1	0	1	1932-05-15	2013-04-01	1		2	10	2	1	1	2	3	3	3	2	2	3	3	3
16	4	244	4	0	1	0	0	1	1932-05-15	2013-04-01	1		2	10	2	1	1	2	3	3	3	2	2	3	3	3
16	5	245	6	1	1	1	1	1	1932-05-15	2013-04-01	1		2	10	2	1	1	2	3	3	3	2	2	3	3	3
16	6	246	5	1	1	0	1	1	1932-05-15	2013-04-01	1		2	10	2	1	1	2	3	3	3	2	2	3	3	3
16	7	247	4	0	1	1	0	1	1932-05-15	2013-04-01	1		2	10	2	1	1	2	3	3	3	2	2	3	3	3
16	8	248	2	1	0	0	1	1	1932-05-15	2013-04-01	1		2	10	2	1	1	2	3	3	3	2	2	3	3	3
16	9	249	2	1	0	0	0	1	1932-05-15	2013-04-01	1		2	10	2	1	1	2	3	3	3	2	2	3	3	3
16	10	250	5	0	1	1	1	1	1932-05-15	2013-04-01	1		2	10	2	1	1	2	3	3	3	2	2	3	3	3
16	11	251	1	0	0	1	0	1	1932-05-15	2013-04-01	1		2	10	2	1	1	2	3	3	3	2	2	3	3	3
16	12	252	0	0	0	0	0	1	1932-05-15	2013-04-01	1		2	10	2	1	1	2	3	3	3	2	2	3	3	3
16	13	253	1	0	0	0	1	1	1932-05-15	2013-04-01	1		2	10	2	1	1	2	3	3	3	2	2	3	3	3
16	14	254	1	0	1	0	1	1	1932-05-15	2013-04-01	1		2	10	2	1	1	2	3	3	3	2	2	3	3	3
16	15	255	3	1	1	0	0	1	1932-05-15	2013-04-01	1		2	10	2	1	1	2	3	3	3	2	2	3	3	3
16	16	256	2	1	0	1	1	1	1932-05-15	2013-04-01	1		2	10	2	1	1	2	3	3	3	2	2	3	3	3
17	1	257	0	1	0	1	0	1	1945-07-23	2013-04-01	1		3	7	1	1	2	3	3	3	3	1	3	3	3	3			7	20	1			3	30	1
17	2	258	0	0	0	1	1	1	1945-07-23	2013-04-01	1		3	7	1	1	2	3	3	3	3	1	3	3	3	3			7	20	1			3	30	1
17	3	259	6	1	1	1	0	1	1945-07-23	2013-04-01	1		3	7	1	1	2	3	3	3	3	1	3	3	3	3			7	20	1			3	30	1
17	4	260	2	0	1	0	0	1	1945-07-23	2013-04-01	1		3	7	1	1	2	3	3	3	3	1	3	3	3	3			7	20	1			3	30	1
17	5	261	6	1	1	1	1	1	1945-07-23	2013-04-01	1		3	7	1	1	2	3	3	3	3	1	3	3	3	3			7	20	1			3	30	1
17	6	262	1	1	1	0	1	1	1945-07-23	2013-04-01	1		3	7	1	1	2	3	3	3	3	1	3	3	3	3			7	20	1			3	30	1
17	7	263	5	0	1	1	0	1	1945-07-23	2013-04-01	1		3	7	1	1	2	3	3	3	3	1	3	3	3	3			7	20	1			3	30	1
17	8	264	0	1	0	0	1	1	1945-07-23	2013-04-01	1		3	7	1	1	2	3	3	3	3	1	3	3	3	3			7	20	1			3	30	1
17	9	265	0	1	0	0	0	1	1945-07-23	2013-04-01	1		3	7	1	1	2	3	3	3	3	1	3	3	3	3			7	20	1			3	30	1
17	10	266	5	0	1	1	1	1	1945-07-23	2013-04-01	1		3	7	1	1	2	3	3	3	3	1	3	3	3	3			7	20	1			3	30	1
17	11	267	0	0	0	1	0	1	1945-07-23	2013-04-01	1		3	7	1	1	2	3	3	3	3	1	3	3	3	3			7	20	1			3	30	1
17	12	268	0	0	0	0	0	1	1945-07-23	2013-04-01	1		3	7	1	1	2	3	3	3	3	1	3	3	3	3			7	20	1			3	30	1
17	13	269	0	0	0	0	1	1	1945-07-23	2013-04-01	1		3	7	1	1	2	3	3	3	3	1	3	3	3	3			7	20	1			3	30	1
17	14	270	4	0	1	0	1	1	1945-07-23	2013-04-01	1		3	7	1	1	2	3	3	3	3	1	3	3	3	3			7	20	1			3	30	1
17	15	271	3	1	1	0	0	1	1945-07-23	2013-04-01	1		3	7	1	1	2	3	3	3	3	1	3	3	3	3			7	20	1			3	30	1
17	16	272	0	1	0	1	1	1	1945-07-23	2013-04-01	1		3	7	1	1	2	3	3	3	3	1	3	3	3	3			7	20	1			3	30	1
18	1	273	3	1	0	1	0	2	1940-10-17	2013-04-01	1		1	9	1	1	1	2	1	3	3	1	3	3	3	3	2	30				1	30	1	45	2	7	30
18	2	274	3	0	0	1	1	2	1940-10-17	2013-04-01	1		1	9	1	1	1	2	1	3	3	1	3	3	3	3	2	30				1	30	1	45	2	7	30
18	3	275	5	1	1	1	0	2	1940-10-17	2013-04-01	1		1	9	1	1	1	2	1	3	3	1	3	3	3	3	2	30				1	30	1	45	2	7	30
18	4	276	4	0	1	0	0	2	1940-10-17	2013-04-01	1		1	9	1	1	1	2	1	3	3	1	3	3	3	3	2	30				1	30	1	45	2	7	30
18	5	277	6	1	1	1	1	2	1940-10-17	2013-04-01	1		1	9	1	1	1	2	1	3	3	1	3	3	3	3	2	30				1	30	1	45	2	7	30
18	6	278	4	1	1	0	1	2	1940-10-17	2013-04-01	1		1	9	1	1	1	2	1	3	3	1	3	3	3	3	2	30				1	30	1	45	2	7	30
18	7	279	5	0	1	1	0	2	1940-10-17	2013-04-01	1		1	9	1	1	1	2	1	3	3	1	3	3	3	3	2	30				1	30	1	45	2	7	30
18	8	280	2	1	0	0	1	2	1940-10-17	2013-04-01	1		1	9	1	1	1	2	1	3	3	1	3	3	3	3	2	30				1	30	1	45	2	7	30
18	9	281	1	1	0	0	0	2	1940-10-17	2013-04-01	1		1	9	1	1	1	2	1	3	3	1	3	3	3	3	2	30				1	30	1	45	2	7	30
18	10	282	5	0	1	1	1	2	1940-10-17	2013-04-01	1		1	9	1	1	1	2	1	3	3	1	3	3	3	3	2	30				1	30	1	45	2	7	30
18	11	283	1	0	0	1	0	2	1940-10-17	2013-04-01	1		1	9	1	1	1	2	1	3	3	1	3	3	3	3	2	30				1	30	1	45	2	7	30
18	12	284	0	0	0	0	0	2	1940-10-17	2013-04-01	1		1	9	1	1	1	2	1	3	3	1	3	3	3	3	2	30				1	30	1	45	2	7	30
18	13	285	1	0	0	0	1	2	1940-10-17	2013-04-01	1		1	9	1	1	1	2	1	3	3	1	3	3	3	3	2	30				1	30	1	45	2	7	30
18	14	286	4	0	1	0	1	2	1940-10-17	2013-04-01	1		1	9	1	1	1	2	1	3	3	1	3	3	3	3	2	30				1	30	1	45	2	7	30
18	15	287	2	1	1	0	0	2	1940-10-17	2013-04-01	1		1	9	1	1	1	2	1	3	3	1	3	3	3	3	2	30				1	30	1	45	2	7	30
18	16	288	3	1	0	1	1	2	1940-10-17	2013-04-01	1		1	9	1	1	1	2	1	3	3	1	3	3	3	3	2	30				1	30	1	45	2	7	30
19	1	289	0	1	0	1	0	1	1943-01-02	2013-04-01	1		7	1	1	1	3	3	3	2	3	1	3	3	3	3	5	10									2	60
19	2	290	0	0	0	1	1	1	1943-01-02	2013-04-01	1		7	1	1	1	3	3	3	2	3	1	3	3	3	3	5	10									2	60
19	3	291	5	1	1	1	0	1	1943-01-02	2013-04-01	1		7	1	1	1	3	3	3	2	3	1	3	3	3	3	5	10									2	60
19	4	292	1	0	1	0	0	1	1943-01-02	2013-04-01	1		7	1	1	1	3	3	3	2	3	1	3	3	3	3	5	10									2	60
19	5	293	6	1	1	1	1	1	1943-01-02	2013-04-01	1		7	1	1	1	3	3	3	2	3	1	3	3	3	3	5	10									2	60
19	6	294	5	1	1	0	1	1	1943-01-02	2013-04-01	1		7	1	1	1	3	3	3	2	3	1	3	3	3	3	5	10									2	60
19	7	295	6	0	1	1	0	1	1943-01-02	2013-04-01	1		7	1	1	1	3	3	3	2	3	1	3	3	3	3	5	10									2	60
19	8	296	0	1	0	0	1	1	1943-01-02	2013-04-01	1		7	1	1	1	3	3	3	2	3	1	3	3	3	3	5	10									2	60
19	9	297	0	1	0	0	0	1	1943-01-02	2013-04-01	1		7	1	1	1	3	3	3	2	3	1	3	3	3	3	5	10									2	60
19	10	298	6	0	1	1	1	1	1943-01-02	2013-04-01	1		7	1	1	1	3	3	3	2	3	1	3	3	3	3	5	10									2	60
19	11	299	0	0	0	1	0	1	1943-01-02	2013-04-01	1		7	1	1	1	3	3	3	2	3	1	3	3	3	3	5	10									2	60
19	12	300	0	0	0	0	0	1	1943-01-02	2013-04-01	1		7	1	1	1	3	3	3	2	3	1	3	3	3	3	5	10									2	60
19	13	301	0	0	0	0	1	1	1943-01-02	2013-04-01	1		7	1	1	1	3	3	3	2	3	1	3	3	3	3	5	10									2	60
19	14	302	1	0	1	0	1	1	1943-01-02	2013-04-01	1		7	1	1	1	3	3	3	2	3	1	3	3	3	3	5	10									2	60
19	15	303	5	1	1	0	0	1	1943-01-02	2013-04-01	1		7	1	1	1	3	3	3	2	3	1	3	3	3	3	5	10									2	60
19	16	304	0	1	0	1	1	1	1943-01-02	2013-04-01	1		7	1	1	1	3	3	3	2	3	1	3	3	3	3	5	10									2	60
20	1	305	1	1	0	1	0	1	1943-11-01	2013-04-01	1		3	9	1	1	1	2	2	2	2	2	1	1	2	3
20	2	306	2	0	0	1	1	1	1943-11-01	2013-04-01	1		3	9	1	1	1	2	2	2	2	2	1	1	2	3
20	3	307	3	1	1	1	0	1	1943-11-01	2013-04-01	1		3	9	1	1	1	2	2	2	2	2	1	1	2	3
20	4	308	4	0	1	0	0	1	1943-11-01	2013-04-01	1		3	9	1	1	1	2	2	2	2	2	1	1	2	3
20	5	309	6	1	1	1	1	1	1943-11-01	2013-04-01	1		3	9	1	1	1	2	2	2	2	2	1	1	2	3
20	6	310	5	1	1	0	1	1	1943-11-01	2013-04-01	1		3	9	1	1	1	2	2	2	2	2	1	1	2	3
20	7	311	3	0	1	1	0	1	1943-11-01	2013-04-01	1		3	9	1	1	1	2	2	2	2	2	1	1	2	3
20	8	312	1	1	0	0	1	1	1943-11-01	2013-04-01	1		3	9	1	1	1	2	2	2	2	2	1	1	2	3
20	9	313	0	1	0	0	0	1	1943-11-01	2013-04-01	1		3	9	1	1	1	2	2	2	2	2	1	1	2	3
20	10	314	6	0	1	1	1	1	1943-11-01	2013-04-01	1		3	9	1	1	1	2	2	2	2	2	1	1	2	3
20	11	315	1	0	0	1	0	1	1943-11-01	2013-04-01	1		3	9	1	1	1	2	2	2	2	2	1	1	2	3
20	12	316	0	0	0	0	0	1	1943-11-01	2013-04-01	1		3	9	1	1	1	2	2	2	2	2	1	1	2	3
20	13	317	0	0	0	0	1	1	1943-11-01	2013-04-01	1		3	9	1	1	1	2	2	2	2	2	1	1	2	3
20	14	318	5	0	1	0	1	1	1943-11-01	2013-04-01	1		3	9	1	1	1	2	2	2	2	2	1	1	2	3
20	15	319	4	1	1	0	0	1	1943-11-01	2013-04-01	1		3	9	1	1	1	2	2	2	2	2	1	1	2	3
20	16	320	2	1	0	1	1	1	1943-11-01	2013-04-01	1		3	9	1	1	1	2	2	2	2	2	1	1	2	3
21	1	321	3	1	0	1	0	1	1928-01-24	2013-04-01	1		5	3	1	2	1	2	3	3	3	1	1	2	2	3			4	15	2			2	40	2
21	2	322	2	0	0	1	1	1	1928-01-24	2013-04-01	1		5	3	1	2	1	2	3	3	3	1	1	2	2	3			4	15	2			2	40	2
21	3	323	6	1	1	1	0	1	1928-01-24	2013-04-01	1		5	3	1	2	1	2	3	3	3	1	1	2	2	3			4	15	2			2	40	2
21	4	324	4	0	1	0	0	1	1928-01-24	2013-04-01	1		5	3	1	2	1	2	3	3	3	1	1	2	2	3			4	15	2			2	40	2
21	5	325	6	1	1	1	1	1	1928-01-24	2013-04-01	1		5	3	1	2	1	2	3	3	3	1	1	2	2	3			4	15	2			2	40	2
21	6	326	5	1	1	0	1	1	1928-01-24	2013-04-01	1		5	3	1	2	1	2	3	3	3	1	1	2	2	3			4	15	2			2	40	2
21	7	327	4	0	1	1	0	1	1928-01-24	2013-04-01	1		5	3	1	2	1	2	3	3	3	1	1	2	2	3			4	15	2			2	40	2
21	8	328	2	1	0	0	1	1	1928-01-24	2013-04-01	1		5	3	1	2	1	2	3	3	3	1	1	2	2	3			4	15	2			2	40	2
21	9	329	2	1	0	0	0	1	1928-01-24	2013-04-01	1		5	3	1	2	1	2	3	3	3	1	1	2	2	3			4	15	2			2	40	2
21	10	330	4	0	1	1	1	1	1928-01-24	2013-04-01	1		5	3	1	2	1	2	3	3	3	1	1	2	2	3			4	15	2			2	40	2
21	11	331	1	0	0	1	0	1	1928-01-24	2013-04-01	1		5	3	1	2	1	2	3	3	3	1	1	2	2	3			4	15	2			2	40	2
21	12	332	0	0	0	0	0	1	1928-01-24	2013-04-01	1		5	3	1	2	1	2	3	3	3	1	1	2	2	3			4	15	2			2	40	2
21	13	333	1	0	0	0	1	1	1928-01-24	2013-04-01	1		5	3	1	2	1	2	3	3	3	1	1	2	2	3			4	15	2			2	40	2
21	14	334	4	0	1	0	1	1	1928-01-24	2013-04-01	1		5	3	1	2	1	2	3	3	3	1	1	2	2	3			4	15	2			2	40	2
21	15	335	5	1	1	0	0	1	1928-01-24	2013-04-01	1		5	3	1	2	1	2	3	3	3	1	1	2	2	3			4	15	2			2	40	2
21	16	336	3	1	0	1	1	1	1928-01-24	2013-04-01	1		5	3	1	2	1	2	3	3	3	1	1	2	2	3			4	15	2			2	40	2
22	1	337	2	1	0	1	0	1	1947-07-10	2013-04-01	1		3	9	1	1	2	3	3	3	3	2	3	3	3	3	2	30						1	60	3	2	38
22	2	338	1	0	0	1	1	1	1947-07-10	2013-04-01	1		3	9	1	1	2	3	3	3	3	2	3	3	3	3	2	30						1	60	3	2	38
22	3	339	6	1	1	1	0	1	1947-07-10	2013-04-01	1		3	9	1	1	2	3	3	3	3	2	3	3	3	3	2	30						1	60	3	2	38
22	4	340	3	0	1	0	0	1	1947-07-10	2013-04-01	1		3	9	1	1	2	3	3	3	3	2	3	3	3	3	2	30						1	60	3	2	38
22	5	341	6	1	1	1	1	1	1947-07-10	2013-04-01	1		3	9	1	1	2	3	3	3	3	2	3	3	3	3	2	30						1	60	3	2	38
22	6	342	4	1	1	0	1	1	1947-07-10	2013-04-01	1		3	9	1	1	2	3	3	3	3	2	3	3	3	3	2	30						1	60	3	2	38
22	7	343	5	0	1	1	0	1	1947-07-10	2013-04-01	1		3	9	1	1	2	3	3	3	3	2	3	3	3	3	2	30						1	60	3	2	38
22	8	344	0	1	0	0	1	1	1947-07-10	2013-04-01	1		3	9	1	1	2	3	3	3	3	2	3	3	3	3	2	30						1	60	3	2	38
22	9	345	0	1	0	0	0	1	1947-07-10	2013-04-01	1		3	9	1	1	2	3	3	3	3	2	3	3	3	3	2	30						1	60	3	2	38
22	10	346	5	0	1	1	1	1	1947-07-10	2013-04-01	1		3	9	1	1	2	3	3	3	3	2	3	3	3	3	2	30						1	60	3	2	38
22	11	347	1	0	0	1	0	1	1947-07-10	2013-04-01	1		3	9	1	1	2	3	3	3	3	2	3	3	3	3	2	30						1	60	3	2	38
22	12	348	0	0	0	0	0	1	1947-07-10	2013-04-01	1		3	9	1	1	2	3	3	3	3	2	3	3	3	3	2	30						1	60	3	2	38
22	13	349	0	0	0	0	1	1	1947-07-10	2013-04-01	1		3	9	1	1	2	3	3	3	3	2	3	3	3	3	2	30						1	60	3	2	38
22	14	350	3	0	1	0	1	1	1947-07-10	2013-04-01	1		3	9	1	1	2	3	3	3	3	2	3	3	3	3	2	30						1	60	3	2	38
22	15	351	4	1	1	0	0	1	1947-07-10	2013-04-01	1		3	9	1	1	2	3	3	3	3	2	3	3	3	3	2	30						1	60	3	2	38
22	16	352	2	1	0	1	1	1	1947-07-10	2013-04-01	1		3	9	1	1	2	3	3	3	3	2	3	3	3	3	2	30						1	60	3	2	38
23	1	353	2	1	0	1	0	2	1926-12-14	2013-04-01	1		1	5	0	2	2	3	3	3	3	3	3	3	3	3
23	2	354	1	0	0	1	1	2	1926-12-14	2013-04-01	1		1	5	0	2	2	3	3	3	3	3	3	3	3	3
23	3	355	5	1	1	1	0	2	1926-12-14	2013-04-01	1		1	5	0	2	2	3	3	3	3	3	3	3	3	3
23	4	356	3	0	1	0	0	2	1926-12-14	2013-04-01	1		1	5	0	2	2	3	3	3	3	3	3	3	3	3
23	5	357	6	1	1	1	1	2	1926-12-14	2013-04-01	1		1	5	0	2	2	3	3	3	3	3	3	3	3	3
23	6	358	4	1	1	0	1	2	1926-12-14	2013-04-01	1		1	5	0	2	2	3	3	3	3	3	3	3	3	3
23	7	359	5	0	1	1	0	2	1926-12-14	2013-04-01	1		1	5	0	2	2	3	3	3	3	3	3	3	3	3
23	8	360	2	1	0	0	1	2	1926-12-14	2013-04-01	1		1	5	0	2	2	3	3	3	3	3	3	3	3	3
23	9	361	0	1	0	0	0	2	1926-12-14	2013-04-01	1		1	5	0	2	2	3	3	3	3	3	3	3	3	3
23	10	362	6	0	1	1	1	2	1926-12-14	2013-04-01	1		1	5	0	2	2	3	3	3	3	3	3	3	3	3
23	11	363	1	0	0	1	0	2	1926-12-14	2013-04-01	1		1	5	0	2	2	3	3	3	3	3	3	3	3	3
23	12	364	0	0	0	0	0	2	1926-12-14	2013-04-01	1		1	5	0	2	2	3	3	3	3	3	3	3	3	3
23	13	365	0	0	0	0	1	2	1926-12-14	2013-04-01	1		1	5	0	2	2	3	3	3	3	3	3	3	3	3
23	14	366	3	0	1	0	1	2	1926-12-14	2013-04-01	1		1	5	0	2	2	3	3	3	3	3	3	3	3	3
23	15	367	4	1	1	0	0	2	1926-12-14	2013-04-01	1		1	5	0	2	2	3	3	3	3	3	3	3	3	3
23	16	368	2	1	0	1	1	2	1926-12-14	2013-04-01	1		1	5	0	2	2	3	3	3	3	3	3	3	3	3
24	1	369	2	1	0	1	0	1	1939-02-21	2013-04-01	1		6	10	1	1	1	3	3	3	3	3	3	3	3	3			2	15	2
24	2	370	2	0	0	1	1	1	1939-02-21	2013-04-01	1		6	10	1	1	1	3	3	3	3	3	3	3	3	3			2	15	2
24	3	371	3	1	1	1	0	1	1939-02-21	2013-04-01	1		6	10	1	1	1	3	3	3	3	3	3	3	3	3			2	15	2
24	4	372	3	0	1	0	0	1	1939-02-21	2013-04-01	1		6	10	1	1	1	3	3	3	3	3	3	3	3	3			2	15	2
24	5	373	6	1	1	1	1	1	1939-02-21	2013-04-01	1		6	10	1	1	1	3	3	3	3	3	3	3	3	3			2	15	2
24	6	374	5	1	1	0	1	1	1939-02-21	2013-04-01	1		6	10	1	1	1	3	3	3	3	3	3	3	3	3			2	15	2
24	7	375	5	0	1	1	0	1	1939-02-21	2013-04-01	1		6	10	1	1	1	3	3	3	3	3	3	3	3	3			2	15	2
24	8	376	1	1	0	0	1	1	1939-02-21	2013-04-01	1		6	10	1	1	1	3	3	3	3	3	3	3	3	3			2	15	2
24	9	377	0	1	0	0	0	1	1939-02-21	2013-04-01	1		6	10	1	1	1	3	3	3	3	3	3	3	3	3			2	15	2
24	10	378	6	0	1	1	1	1	1939-02-21	2013-04-01	1		6	10	1	1	1	3	3	3	3	3	3	3	3	3			2	15	2
24	11	379	1	0	0	1	0	1	1939-02-21	2013-04-01	1		6	10	1	1	1	3	3	3	3	3	3	3	3	3			2	15	2
24	12	380	0	0	0	0	0	1	1939-02-21	2013-04-01	1		6	10	1	1	1	3	3	3	3	3	3	3	3	3			2	15	2
24	13	381	1	0	0	0	1	1	1939-02-21	2013-04-01	1		6	10	1	1	1	3	3	3	3	3	3	3	3	3			2	15	2
24	14	382	4	0	1	0	1	1	1939-02-21	2013-04-01	1		6	10	1	1	1	3	3	3	3	3	3	3	3	3			2	15	2
24	15	383	4	1	1	0	0	1	1939-02-21	2013-04-01	1		6	10	1	1	1	3	3	3	3	3	3	3	3	3			2	15	2
24	16	384	2	1	0	1	1	1	1939-02-21	2013-04-01	1		6	10	1	1	1	3	3	3	3	3	3	3	3	3			2	15	2
25	1	385	4	1	0	1	0	1	1944-07-24	2013-04-01	2	Groot-Brittanië	5	4	0	2	1	2	3	3	3	3	3	3	3	3			2	30	2			6	90	2	7	30
25	2	386	5	0	0	1	1	1	1944-07-24	2013-04-01	3	Groot-Brittanië	5	4	0	2	1	2	3	3	3	3	3	3	3	3			2	30	2			6	90	2	7	30
25	3	387	6	1	1	1	0	1	1944-07-24	2013-04-01	4	Groot-Brittanië	5	4	0	2	1	2	3	3	3	3	3	3	3	3			2	30	2			6	90	2	7	30
25	4	388	2	0	1	0	0	1	1944-07-24	2013-04-01	5	Groot-Brittanië	5	4	0	2	1	2	3	3	3	3	3	3	3	3			2	30	2			6	90	2	7	30
25	5	389	6	1	1	1	1	1	1944-07-24	2013-04-01	6	Groot-Brittanië	5	4	0	2	1	2	3	3	3	3	3	3	3	3			2	30	2			6	90	2	7	30
25	6	390	3	1	1	0	1	1	1944-07-24	2013-04-01	7	Groot-Brittanië	5	4	0	2	1	2	3	3	3	3	3	3	3	3			2	30	2			6	90	2	7	30
25	7	391	5	0	1	1	0	1	1944-07-24	2013-04-01	8	Groot-Brittanië	5	4	0	2	1	2	3	3	3	3	3	3	3	3			2	30	2			6	90	2	7	30
25	8	392	1	1	0	0	1	1	1944-07-24	2013-04-01	9	Groot-Brittanië	5	4	0	2	1	2	3	3	3	3	3	3	3	3			2	30	2			6	90	2	7	30
25	9	393	1	1	0	0	0	1	1944-07-24	2013-04-01	10	Groot-Brittanië	5	4	0	2	1	2	3	3	3	3	3	3	3	3			2	30	2			6	90	2	7	30
25	10	394	6	0	1	1	1	1	1944-07-24	2013-04-01	11	Groot-Brittanië	5	4	0	2	1	2	3	3	3	3	3	3	3	3			2	30	2			6	90	2	7	30
25	11	395	4	0	0	1	0	1	1944-07-24	2013-04-01	12	Groot-Brittanië	5	4	0	2	1	2	3	3	3	3	3	3	3	3			2	30	2			6	90	2	7	30
25	12	396	0	0	0	0	0	1	1944-07-24	2013-04-01	13	Groot-Brittanië	5	4	0	2	1	2	3	3	3	3	3	3	3	3			2	30	2			6	90	2	7	30
25	13	397	0	0	0	0	1	1	1944-07-24	2013-04-01	14	Groot-Brittanië	5	4	0	2	1	2	3	3	3	3	3	3	3	3			2	30	2			6	90	2	7	30
25	14	398	3	0	1	0	1	1	1944-07-24	2013-04-01	15	Groot-Brittanië	5	4	0	2	1	2	3	3	3	3	3	3	3	3			2	30	2			6	90	2	7	30
25	15	399	2	1	1	0	0	1	1944-07-24	2013-04-01	16	Groot-Brittanië	5	4	0	2	1	2	3	3	3	3	3	3	3	3			2	30	2			6	90	2	7	30
25	16	400	5	1	0	1	1	1	1944-07-24	2013-04-01	17	Groot-Brittanië	5	4	0	2	1	2	3	3	3	3	3	3	3	3			2	30	2			6	90	2	7	30
26	1	401	5	1	0	1	0	2	1947-03-12	2013-04-01	1		3	8	1	1	2	3	3	3	3	3	3	3	3	3
26	2	402	3	0	0	1	1	2	1947-03-12	2013-04-01	1		3	8	1	1	2	3	3	3	3	3	3	3	3	3
26	3	403	6	1	1	1	0	2	1947-03-12	2013-04-01	1		3	8	1	1	2	3	3	3	3	3	3	3	3	3
26	4	404	0	0	1	0	0	2	1947-03-12	2013-04-01	1		3	8	1	1	2	3	3	3	3	3	3	3	3	3
26	5	405	6	1	1	1	1	2	1947-03-12	2013-04-01	1		3	8	1	1	2	3	3	3	3	3	3	3	3	3
26	6	406	1	1	1	0	1	2	1947-03-12	2013-04-01	1		3	8	1	1	2	3	3	3	3	3	3	3	3	3
26	7	407	4	0	1	1	0	2	1947-03-12	2013-04-01	1		3	8	1	1	2	3	3	3	3	3	3	3	3	3
26	8	408	2	1	0	0	1	2	1947-03-12	2013-04-01	1		3	8	1	1	2	3	3	3	3	3	3	3	3	3
26	9	409	3	1	0	0	0	2	1947-03-12	2013-04-01	1		3	8	1	1	2	3	3	3	3	3	3	3	3	3
26	10	410	4	0	1	1	1	2	1947-03-12	2013-04-01	1		3	8	1	1	2	3	3	3	3	3	3	3	3	3
26	11	411	3	0	0	1	0	2	1947-03-12	2013-04-01	1		3	8	1	1	2	3	3	3	3	3	3	3	3	3
26	12	412	0	0	0	0	0	2	1947-03-12	2013-04-01	1		3	8	1	1	2	3	3	3	3	3	3	3	3	3
26	13	413	1	0	0	0	1	2	1947-03-12	2013-04-01	1		3	8	1	1	2	3	3	3	3	3	3	3	3	3
26	14	414	1	0	1	0	1	2	1947-03-12	2013-04-01	1		3	8	1	1	2	3	3	3	3	3	3	3	3	3
26	15	415	0	1	1	0	0	2	1947-03-12	2013-04-01	1		3	8	1	1	2	3	3	3	3	3	3	3	3	3
26	16	416	5	1	0	1	1	2	1947-03-12	2013-04-01	1		3	8	1	1	2	3	3	3	3	3	3	3	3	3
27	1	417	5	1	0	1	0	1	1938-06-30	2013-04-01	1		3	4	4	1	2	3	3	3	3	3	3	3	3	3	3	10				1	120	7	15	3
27	2	418	0	0	0	1	1	1	1938-06-30	2013-04-01	1		3	4	4	1	2	3	3	3	3	3	3	3	3	3	3	10				1	120	7	15	3
27	3	419	6	1	1	1	0	1	1938-06-30	2013-04-01	1		3	4	4	1	2	3	3	3	3	3	3	3	3	3	3	10				1	120	7	15	3
27	4	420	4	0	1	0	0	1	1938-06-30	2013-04-01	1		3	4	4	1	2	3	3	3	3	3	3	3	3	3	3	10				1	120	7	15	3
27	5	421	6	1	1	1	1	1	1938-06-30	2013-04-01	1		3	4	4	1	2	3	3	3	3	3	3	3	3	3	3	10				1	120	7	15	3
27	6	422	6	1	1	0	1	1	1938-06-30	2013-04-01	1		3	4	4	1	2	3	3	3	3	3	3	3	3	3	3	10				1	120	7	15	3
27	7	423	4	0	1	1	0	1	1938-06-30	2013-04-01	1		3	4	4	1	2	3	3	3	3	3	3	3	3	3	3	10				1	120	7	15	3
27	8	424	0	1	0	0	1	1	1938-06-30	2013-04-01	1		3	4	4	1	2	3	3	3	3	3	3	3	3	3	3	10				1	120	7	15	3
27	9	425	0	1	0	0	0	1	1938-06-30	2013-04-01	1		3	4	4	1	2	3	3	3	3	3	3	3	3	3	3	10				1	120	7	15	3
27	10	426	4	0	1	1	1	1	1938-06-30	2013-04-01	1		3	4	4	1	2	3	3	3	3	3	3	3	3	3	3	10				1	120	7	15	3
27	11	427	0	0	0	1	0	1	1938-06-30	2013-04-01	1		3	4	4	1	2	3	3	3	3	3	3	3	3	3	3	10				1	120	7	15	3
27	12	428	0	0	0	0	0	1	1938-06-30	2013-04-01	1		3	4	4	1	2	3	3	3	3	3	3	3	3	3	3	10				1	120	7	15	3
27	13	429	0	0	0	0	1	1	1938-06-30	2013-04-01	1		3	4	4	1	2	3	3	3	3	3	3	3	3	3	3	10				1	120	7	15	3
27	14	430	4	0	1	0	1	1	1938-06-30	2013-04-01	1		3	4	4	1	2	3	3	3	3	3	3	3	3	3	3	10				1	120	7	15	3
27	15	431	5	1	1	0	0	1	1938-06-30	2013-04-01	1		3	4	4	1	2	3	3	3	3	3	3	3	3	3	3	10				1	120	7	15	3
27	16	432	5	1	0	1	1	1	1938-06-30	2013-04-01	1		3	4	4	1	2	3	3	3	3	3	3	3	3	3	3	10				1	120	7	15	3
28	1	433	4	1	0	1	0	2	1943-12-27	2013-04-01	1		3	7	1	1	1	3	3	2	3	2	2	3	3	3	5	20
28	2	434	1	0	0	1	1	2	1943-12-27	2013-04-01	1		3	7	1	1	1	3	3	2	3	2	2	3	3	3	5	20
28	3	435	6	1	1	1	0	2	1943-12-27	2013-04-01	1		3	7	1	1	1	3	3	2	3	2	2	3	3	3	5	20
28	4	436	3	0	1	0	0	2	1943-12-27	2013-04-01	1		3	7	1	1	1	3	3	2	3	2	2	3	3	3	5	20
28	5	437	6	1	1	1	1	2	1943-12-27	2013-04-01	1		3	7	1	1	1	3	3	2	3	2	2	3	3	3	5	20
28	6	438	2	1	1	0	1	2	1943-12-27	2013-04-01	1		3	7	1	1	1	3	3	2	3	2	2	3	3	3	5	20
28	7	439	5	0	1	1	0	2	1943-12-27	2013-04-01	1		3	7	1	1	1	3	3	2	3	2	2	3	3	3	5	20
28	8	440	0	1	0	0	1	2	1943-12-27	2013-04-01	1		3	7	1	1	1	3	3	2	3	2	2	3	3	3	5	20
28	9	441	0	1	0	0	0	2	1943-12-27	2013-04-01	1		3	7	1	1	1	3	3	2	3	2	2	3	3	3	5	20
28	10	442	5	0	1	1	1	2	1943-12-27	2013-04-01	1		3	7	1	1	1	3	3	2	3	2	2	3	3	3	5	20
28	11	443	1	0	0	1	0	2	1943-12-27	2013-04-01	1		3	7	1	1	1	3	3	2	3	2	2	3	3	3	5	20
28	12	444	0	0	0	0	0	2	1943-12-27	2013-04-01	1		3	7	1	1	1	3	3	2	3	2	2	3	3	3	5	20
28	13	445	0	0	0	0	1	2	1943-12-27	2013-04-01	1		3	7	1	1	1	3	3	2	3	2	2	3	3	3	5	20
28	14	446	3	0	1	0	1	2	1943-12-27	2013-04-01	1		3	7	1	1	1	3	3	2	3	2	2	3	3	3	5	20
28	15	447	2	1	1	0	0	2	1943-12-27	2013-04-01	1		3	7	1	1	1	3	3	2	3	2	2	3	3	3	5	20
28	16	448	4	1	0	1	1	2	1943-12-27	2013-04-01	1		3	7	1	1	1	3	3	2	3	2	2	3	3	3	5	20
29	1	449	2	1	0	1	0	2	1944-04-29	2013-04-01	1		1	7	1	1	1	3	3	2	3	2	1	2	3	3	3	20	3	20	3
29	2	450	2	0	0	1	1	2	1944-04-29	2013-04-01	1		1	7	1	1	1	3	3	2	3	2	1	2	3	3	3	20	3	20	3
29	3	451	4	1	1	1	0	2	1944-04-29	2013-04-01	1		1	7	1	1	1	3	3	2	3	2	1	2	3	3	3	20	3	20	3
29	4	452	3	0	1	0	0	2	1944-04-29	2013-04-01	1		1	7	1	1	1	3	3	2	3	2	1	2	3	3	3	20	3	20	3
29	5	453	6	1	1	1	1	2	1944-04-29	2013-04-01	1		1	7	1	1	1	3	3	2	3	2	1	2	3	3	3	20	3	20	3
29	6	454	3	1	1	0	1	2	1944-04-29	2013-04-01	1		1	7	1	1	1	3	3	2	3	2	1	2	3	3	3	20	3	20	3
29	7	455	4	0	1	1	0	2	1944-04-29	2013-04-01	1		1	7	1	1	1	3	3	2	3	2	1	2	3	3	3	20	3	20	3
29	8	456	1	1	0	0	1	2	1944-04-29	2013-04-01	1		1	7	1	1	1	3	3	2	3	2	1	2	3	3	3	20	3	20	3
29	9	457	1	1	0	0	0	2	1944-04-29	2013-04-01	1		1	7	1	1	1	3	3	2	3	2	1	2	3	3	3	20	3	20	3
29	10	458	5	0	1	1	1	2	1944-04-29	2013-04-01	1		1	7	1	1	1	3	3	2	3	2	1	2	3	3	3	20	3	20	3
29	11	459	2	0	0	1	0	2	1944-04-29	2013-04-01	1		1	7	1	1	1	3	3	2	3	2	1	2	3	3	3	20	3	20	3
29	12	460	0	0	0	0	0	2	1944-04-29	2013-04-01	1		1	7	1	1	1	3	3	2	3	2	1	2	3	3	3	20	3	20	3
29	13	461	1	0	0	0	1	2	1944-04-29	2013-04-01	1		1	7	1	1	1	3	3	2	3	2	1	2	3	3	3	20	3	20	3
29	14	462	3	0	1	0	1	2	1944-04-29	2013-04-01	1		1	7	1	1	1	3	3	2	3	2	1	2	3	3	3	20	3	20	3
29	15	463	3	1	1	0	0	2	1944-04-29	2013-04-01	1		1	7	1	1	1	3	3	2	3	2	1	2	3	3	3	20	3	20	3
29	16	464	2	1	0	1	1	2	1944-04-29	2013-04-01	1		1	7	1	1	1	3	3	2	3	2	1	2	3	3	3	20	3	20	3
30	1	465	4	1	0	1	0	2	1938-10-11	2013-04-01	1		1	9	0	2	2	2	2	3	3	3	3	3	3	3			7	40	1			7	60	1
30	2	466	1	0	0	1	1	2	1938-10-11	2013-04-01	1		1	9	0	2	2	2	2	3	3	3	3	3	3	3			7	40	1			7	60	1
30	3	467	6	1	1	1	0	2	1938-10-11	2013-04-01	1		1	9	0	2	2	2	2	3	3	3	3	3	3	3			7	40	1			7	60	1
30	4	468	2	0	1	0	0	2	1938-10-11	2013-04-01	1		1	9	0	2	2	2	2	3	3	3	3	3	3	3			7	40	1			7	60	1
30	5	469	6	1	1	1	1	2	1938-10-11	2013-04-01	1		1	9	0	2	2	2	2	3	3	3	3	3	3	3			7	40	1			7	60	1
30	6	470	5	1	1	0	1	2	1938-10-11	2013-04-01	1		1	9	0	2	2	2	2	3	3	3	3	3	3	3			7	40	1			7	60	1
30	7	471	3	0	1	1	0	2	1938-10-11	2013-04-01	1		1	9	0	2	2	2	2	3	3	3	3	3	3	3			7	40	1			7	60	1
30	8	472	4	1	0	0	1	2	1938-10-11	2013-04-01	1		1	9	0	2	2	2	2	3	3	3	3	3	3	3			7	40	1			7	60	1
30	9	473	4	1	0	0	0	2	1938-10-11	2013-04-01	1		1	9	0	2	2	2	2	3	3	3	3	3	3	3			7	40	1			7	60	1
30	10	474	3	0	1	1	1	2	1938-10-11	2013-04-01	1		1	9	0	2	2	2	2	3	3	3	3	3	3	3			7	40	1			7	60	1
30	11	475	1	0	0	1	0	2	1938-10-11	2013-04-01	1		1	9	0	2	2	2	2	3	3	3	3	3	3	3			7	40	1			7	60	1
30	12	476	0	0	0	0	0	2	1938-10-11	2013-04-01	1		1	9	0	2	2	2	2	3	3	3	3	3	3	3			7	40	1			7	60	1
30	13	477	1	0	0	0	1	2	1938-10-11	2013-04-01	1		1	9	0	2	2	2	2	3	3	3	3	3	3	3			7	40	1			7	60	1
30	14	478	2	0	1	0	1	2	1938-10-11	2013-04-01	1		1	9	0	2	2	2	2	3	3	3	3	3	3	3			7	40	1			7	60	1
30	15	479	5	1	1	0	0	2	1938-10-11	2013-04-01	1		1	9	0	2	2	2	2	3	3	3	3	3	3	3			7	40	1			7	60	1
30	16	480	4	1	0	1	1	2	1938-10-11	2013-04-01	1		1	9	0	2	2	2	2	3	3	3	3	3	3	3			7	40	1			7	60	1
31	1	481	1	1	0	1	0	1	1936-09-06	2013-04-01	1		3	9	1	1	2	3	3	3	3	3	3	3	3	3								7	15	1
31	2	482	1	0	0	1	1	1	1936-09-06	2013-04-01	1		3	9	1	1	2	3	3	3	3	3	3	3	3	3								7	15	1
31	3	483	6	1	1	1	0	1	1936-09-06	2013-04-01	1		3	9	1	1	2	3	3	3	3	3	3	3	3	3								7	15	1
31	4	484	2	0	1	0	0	1	1936-09-06	2013-04-01	1		3	9	1	1	2	3	3	3	3	3	3	3	3	3								7	15	1
31	5	485	6	1	1	1	1	1	1936-09-06	2013-04-01	1		3	9	1	1	2	3	3	3	3	3	3	3	3	3								7	15	1
31	6	486	5	1	1	0	1	1	1936-09-06	2013-04-01	1		3	9	1	1	2	3	3	3	3	3	3	3	3	3								7	15	1
31	7	487	3	0	1	1	0	1	1936-09-06	2013-04-01	1		3	9	1	1	2	3	3	3	3	3	3	3	3	3								7	15	1
31	8	488	1	1	0	0	1	1	1936-09-06	2013-04-01	1		3	9	1	1	2	3	3	3	3	3	3	3	3	3								7	15	1
31	9	489	1	1	0	0	0	1	1936-09-06	2013-04-01	1		3	9	1	1	2	3	3	3	3	3	3	3	3	3								7	15	1
31	10	490	3	0	1	1	1	1	1936-09-06	2013-04-01	1		3	9	1	1	2	3	3	3	3	3	3	3	3	3								7	15	1
31	11	491	1	0	0	1	0	1	1936-09-06	2013-04-01	1		3	9	1	1	2	3	3	3	3	3	3	3	3	3								7	15	1
31	12	492	1	0	0	0	0	1	1936-09-06	2013-04-01	1		3	9	1	1	2	3	3	3	3	3	3	3	3	3								7	15	1
31	13	493	0	0	0	0	1	1	1936-09-06	2013-04-01	1		3	9	1	1	2	3	3	3	3	3	3	3	3	3								7	15	1
31	14	494	2	0	1	0	1	1	1936-09-06	2013-04-01	1		3	9	1	1	2	3	3	3	3	3	3	3	3	3								7	15	1
31	15	495	5	1	1	0	0	1	1936-09-06	2013-04-01	1		3	9	1	1	2	3	3	3	3	3	3	3	3	3								7	15	1
31	16	496	1	1	0	1	1	1	1936-09-06	2013-04-01	1		3	9	1	1	2	3	3	3	3	3	3	3	3	3								7	15	1
32	1	497	1	1	0	1	0	1	1946-10-11	2013-04-01	1		7	9	1	1	1	3	3	3	3	3	3	3	3	3	1	36	1	30	2			7	10	2
32	2	498	1	0	0	1	1	1	1946-10-11	2013-04-01	1		7	9	1	1	1	3	3	3	3	3	3	3	3	3	1	36	1	30	2			7	10	2
32	3	499	4	1	1	1	0	1	1946-10-11	2013-04-01	1		7	9	1	1	1	3	3	3	3	3	3	3	3	3	1	36	1	30	2			7	10	2
32	4	500	3	0	1	0	0	1	1946-10-11	2013-04-01	1		7	9	1	1	1	3	3	3	3	3	3	3	3	3	1	36	1	30	2			7	10	2
32	5	501	6	1	1	1	1	1	1946-10-11	2013-04-01	1		7	9	1	1	1	3	3	3	3	3	3	3	3	3	1	36	1	30	2			7	10	2
32	6	502	6	1	1	0	1	1	1946-10-11	2013-04-01	1		7	9	1	1	1	3	3	3	3	3	3	3	3	3	1	36	1	30	2			7	10	2
32	7	503	3	0	1	1	0	1	1946-10-11	2013-04-01	1		7	9	1	1	1	3	3	3	3	3	3	3	3	3	1	36	1	30	2			7	10	2
32	8	504	2	1	0	0	1	1	1946-10-11	2013-04-01	1		7	9	1	1	1	3	3	3	3	3	3	3	3	3	1	36	1	30	2			7	10	2
32	9	505	1	1	0	0	0	1	1946-10-11	2013-04-01	1		7	9	1	1	1	3	3	3	3	3	3	3	3	3	1	36	1	30	2			7	10	2
32	10	506	5	0	1	1	1	1	1946-10-11	2013-04-01	1		7	9	1	1	1	3	3	3	3	3	3	3	3	3	1	36	1	30	2			7	10	2
32	11	507	0	0	0	1	0	1	1946-10-11	2013-04-01	1		7	9	1	1	1	3	3	3	3	3	3	3	3	3	1	36	1	30	2			7	10	2
32	12	508	0	0	0	0	0	1	1946-10-11	2013-04-01	1		7	9	1	1	1	3	3	3	3	3	3	3	3	3	1	36	1	30	2			7	10	2
32	13	509	1	0	0	0	1	1	1946-10-11	2013-04-01	1		7	9	1	1	1	3	3	3	3	3	3	3	3	3	1	36	1	30	2			7	10	2
32	14	510	5	0	1	0	1	1	1946-10-11	2013-04-01	1		7	9	1	1	1	3	3	3	3	3	3	3	3	3	1	36	1	30	2			7	10	2
32	15	511	4	1	1	0	0	1	1946-10-11	2013-04-01	1		7	9	1	1	1	3	3	3	3	3	3	3	3	3	1	36	1	30	2			7	10	2
32	16	512	2	1	0	1	1	1	1946-10-11	2013-04-01	1		7	9	1	1	1	3	3	3	3	3	3	3	3	3	1	36	1	30	2			7	10	2
33	1	513	1	1	0	1	0	2	1942-07-27	2013-04-01	1		5	2	1	1	1	2	2	3	3	2	2	3	3	3			7	10	2	2	140	2	60	3	1	30
33	2	514	1	0	0	1	1	2	1942-07-27	2013-04-01	1		5	2	1	1	1	2	2	3	3	2	2	3	3	3			7	10	2	2	140	2	60	3	1	30
33	3	515	4	1	1	1	0	2	1942-07-27	2013-04-01	1		5	2	1	1	1	2	2	3	3	2	2	3	3	3			7	10	2	2	140	2	60	3	1	30
33	4	516	3	0	1	0	0	2	1942-07-27	2013-04-01	1		5	2	1	1	1	2	2	3	3	2	2	3	3	3			7	10	2	2	140	2	60	3	1	30
33	5	517	4	1	1	1	1	2	1942-07-27	2013-04-01	1		5	2	1	1	1	2	2	3	3	2	2	3	3	3			7	10	2	2	140	2	60	3	1	30
33	6	518	3	1	1	0	1	2	1942-07-27	2013-04-01	1		5	2	1	1	1	2	2	3	3	2	2	3	3	3			7	10	2	2	140	2	60	3	1	30
33	7	519	6	0	1	1	0	2	1942-07-27	2013-04-01	1		5	2	1	1	1	2	2	3	3	2	2	3	3	3			7	10	2	2	140	2	60	3	1	30
33	8	520	0	1	0	0	1	2	1942-07-27	2013-04-01	1		5	2	1	1	1	2	2	3	3	2	2	3	3	3			7	10	2	2	140	2	60	3	1	30
33	9	521	0	1	0	0	0	2	1942-07-27	2013-04-01	1		5	2	1	1	1	2	2	3	3	2	2	3	3	3			7	10	2	2	140	2	60	3	1	30
33	10	522	6	0	1	1	1	2	1942-07-27	2013-04-01	1		5	2	1	1	1	2	2	3	3	2	2	3	3	3			7	10	2	2	140	2	60	3	1	30
33	11	523	1	0	0	1	0	2	1942-07-27	2013-04-01	1		5	2	1	1	1	2	2	3	3	2	2	3	3	3			7	10	2	2	140	2	60	3	1	30
33	12	524	1	0	0	0	0	2	1942-07-27	2013-04-01	1		5	2	1	1	1	2	2	3	3	2	2	3	3	3			7	10	2	2	140	2	60	3	1	30
33	13	525	1	0	0	0	1	2	1942-07-27	2013-04-01	1		5	2	1	1	1	2	2	3	3	2	2	3	3	3			7	10	2	2	140	2	60	3	1	30
33	14	526	3	0	1	0	1	2	1942-07-27	2013-04-01	1		5	2	1	1	1	2	2	3	3	2	2	3	3	3			7	10	2	2	140	2	60	3	1	30
33	15	527	4	1	1	0	0	2	1942-07-27	2013-04-01	1		5	2	1	1	1	2	2	3	3	2	2	3	3	3			7	10	2	2	140	2	60	3	1	30
33	16	528	1	1	0	1	1	2	1942-07-27	2013-04-01	1		5	2	1	1	1	2	2	3	3	2	2	3	3	3			7	10	2	2	140	2	60	3	1	30
34	1	529	2	1	0	1	0	2	1939-10-25	2013-04-01	1		3	9	1	4	3	3	3	3	3	3	3	3	3	3			1	30	2			1	90	2
34	2	530	3	0	0	1	1	2	1939-10-25	2013-04-01	1		3	9	1	4	3	3	3	3	3	3	3	3	3	3			1	30	2			1	90	2
34	3	531	5	1	1	1	0	2	1939-10-25	2013-04-01	1		3	9	1	4	3	3	3	3	3	3	3	3	3	3			1	30	2			1	90	2
34	4	532	4	0	1	0	0	2	1939-10-25	2013-04-01	1		3	9	1	4	3	3	3	3	3	3	3	3	3	3			1	30	2			1	90	2
34	5	533	6	1	1	1	1	2	1939-10-25	2013-04-01	1		3	9	1	4	3	3	3	3	3	3	3	3	3	3			1	30	2			1	90	2
34	6	534	4	1	1	0	1	2	1939-10-25	2013-04-01	1		3	9	1	4	3	3	3	3	3	3	3	3	3	3			1	30	2			1	90	2
34	7	535	5	0	1	1	0	2	1939-10-25	2013-04-01	1		3	9	1	4	3	3	3	3	3	3	3	3	3	3			1	30	2			1	90	2
34	8	536	1	1	0	0	1	2	1939-10-25	2013-04-01	1		3	9	1	4	3	3	3	3	3	3	3	3	3	3			1	30	2			1	90	2
34	9	537	0	1	0	0	0	2	1939-10-25	2013-04-01	1		3	9	1	4	3	3	3	3	3	3	3	3	3	3			1	30	2			1	90	2
34	10	538	5	0	1	1	1	2	1939-10-25	2013-04-01	1		3	9	1	4	3	3	3	3	3	3	3	3	3	3			1	30	2			1	90	2
34	11	539	2	0	0	1	0	2	1939-10-25	2013-04-01	1		3	9	1	4	3	3	3	3	3	3	3	3	3	3			1	30	2			1	90	2
34	12	540	0	0	0	0	0	2	1939-10-25	2013-04-01	1		3	9	1	4	3	3	3	3	3	3	3	3	3	3			1	30	2			1	90	2
34	13	541	1	0	0	0	1	2	1939-10-25	2013-04-01	1		3	9	1	4	3	3	3	3	3	3	3	3	3	3			1	30	2			1	90	2
34	14	542	4	0	1	0	1	2	1939-10-25	2013-04-01	1		3	9	1	4	3	3	3	3	3	3	3	3	3	3			1	30	2			1	90	2
34	15	543	4	1	1	0	0	2	1939-10-25	2013-04-01	1		3	9	1	4	3	3	3	3	3	3	3	3	3	3			1	30	2			1	90	2
34	16	544	3	1	0	1	1	2	1939-10-25	2013-04-01	1		3	9	1	4	3	3	3	3	3	3	3	3	3	3			1	30	2			1	90	2
35	1	545	4	1	0	1	0	2	1941-04-17	2013-04-01	1		3	9	1	1	1	3	3	3	3	3	3	3	3	3	2	20	7	30	1						7	10
35	2	546	2	0	0	1	1	2	1941-04-17	2013-04-01	1		3	9	1	1	1	3	3	3	3	3	3	3	3	3	2	20	7	30	1						7	10
35	3	547	6	1	1	1	0	2	1941-04-17	2013-04-01	1		3	9	1	1	1	3	3	3	3	3	3	3	3	3	2	20	7	30	1						7	10
35	4	548	3	0	1	0	0	2	1941-04-17	2013-04-01	1		3	9	1	1	1	3	3	3	3	3	3	3	3	3	2	20	7	30	1						7	10
35	5	549	6	1	1	1	1	2	1941-04-17	2013-04-01	1		3	9	1	1	1	3	3	3	3	3	3	3	3	3	2	20	7	30	1						7	10
35	6	550	1	1	1	0	1	2	1941-04-17	2013-04-01	1		3	9	1	1	1	3	3	3	3	3	3	3	3	3	2	20	7	30	1						7	10
35	7	551	5	0	1	1	0	2	1941-04-17	2013-04-01	1		3	9	1	1	1	3	3	3	3	3	3	3	3	3	2	20	7	30	1						7	10
35	8	552	0	1	0	0	1	2	1941-04-17	2013-04-01	1		3	9	1	1	1	3	3	3	3	3	3	3	3	3	2	20	7	30	1						7	10
35	9	553	0	1	0	0	0	2	1941-04-17	2013-04-01	1		3	9	1	1	1	3	3	3	3	3	3	3	3	3	2	20	7	30	1						7	10
35	10	554	5	0	1	1	1	2	1941-04-17	2013-04-01	1		3	9	1	1	1	3	3	3	3	3	3	3	3	3	2	20	7	30	1						7	10
35	11	555	2	0	0	1	0	2	1941-04-17	2013-04-01	1		3	9	1	1	1	3	3	3	3	3	3	3	3	3	2	20	7	30	1						7	10
35	12	556	0	0	0	0	0	2	1941-04-17	2013-04-01	1		3	9	1	1	1	3	3	3	3	3	3	3	3	3	2	20	7	30	1						7	10
35	13	557	0	0	0	0	1	2	1941-04-17	2013-04-01	1		3	9	1	1	1	3	3	3	3	3	3	3	3	3	2	20	7	30	1						7	10
35	14	558	3	0	1	0	1	2	1941-04-17	2013-04-01	1		3	9	1	1	1	3	3	3	3	3	3	3	3	3	2	20	7	30	1						7	10
35	15	559	1	1	1	0	0	2	1941-04-17	2013-04-01	1		3	9	1	1	1	3	3	3	3	3	3	3	3	3	2	20	7	30	1						7	10
35	16	560	4	1	0	1	1	2	1941-04-17	2013-04-01	1		3	9	1	1	1	3	3	3	3	3	3	3	3	3	2	20	7	30	1						7	10
36	1	561	2	1	0	1	0	1	1931-01-27	2013-04-01	1		5	7	2	1	1	3	3	3	3	3	3	3	3	3
36	2	562	1	0	0	1	1	1	1931-01-27	2013-04-01	1		5	7	2	1	1	3	3	3	3	3	3	3	3	3
36	3	563	6	1	1	1	0	1	1931-01-27	2013-04-01	1		5	7	2	1	1	3	3	3	3	3	3	3	3	3
36	4	564	4	0	1	0	0	1	1931-01-27	2013-04-01	1		5	7	2	1	1	3	3	3	3	3	3	3	3	3
36	5	565	6	1	1	1	1	1	1931-01-27	2013-04-01	1		5	7	2	1	1	3	3	3	3	3	3	3	3	3
36	6	566	5	1	1	0	1	1	1931-01-27	2013-04-01	1		5	7	2	1	1	3	3	3	3	3	3	3	3	3
36	7	567	3	0	1	1	0	1	1931-01-27	2013-04-01	1		5	7	2	1	1	3	3	3	3	3	3	3	3	3
36	8	568	2	1	0	0	1	1	1931-01-27	2013-04-01	1		5	7	2	1	1	3	3	3	3	3	3	3	3	3
36	9	569	2	1	0	0	0	1	1931-01-27	2013-04-01	1		5	7	2	1	1	3	3	3	3	3	3	3	3	3
36	10	570	3	0	1	1	1	1	1931-01-27	2013-04-01	1		5	7	2	1	1	3	3	3	3	3	3	3	3	3
36	11	571	1	0	0	1	0	1	1931-01-27	2013-04-01	1		5	7	2	1	1	3	3	3	3	3	3	3	3	3
36	12	572	0	0	0	0	0	1	1931-01-27	2013-04-01	1		5	7	2	1	1	3	3	3	3	3	3	3	3	3
36	13	573	0	0	0	0	1	1	1931-01-27	2013-04-01	1		5	7	2	1	1	3	3	3	3	3	3	3	3	3
36	14	574	4	0	1	0	1	1	1931-01-27	2013-04-01	1		5	7	2	1	1	3	3	3	3	3	3	3	3	3
36	15	575	5	1	1	0	0	1	1931-01-27	2013-04-01	1		5	7	2	1	1	3	3	3	3	3	3	3	3	3
36	16	576	1	1	0	1	1	1	1931-01-27	2013-04-01	1		5	7	2	1	1	3	3	3	3	3	3	3	3	3
37	1	577	3	1	0	1	0	1	1936-01-04	2013-04-01	1		4	10	1	1	2	3	3	3	3	3	3	3	3	3						7	10
37	2	578	4	0	0	1	1	1	1936-01-04	2013-04-01	1		4	10	1	1	2	3	3	3	3	3	3	3	3	3						7	10
37	3	579	5	1	1	1	0	1	1936-01-04	2013-04-01	1		4	10	1	1	2	3	3	3	3	3	3	3	3	3						7	10
37	4	580	1	0	1	0	0	1	1936-01-04	2013-04-01	1		4	10	1	1	2	3	3	3	3	3	3	3	3	3						7	10
37	5	581	6	1	1	1	1	1	1936-01-04	2013-04-01	1		4	10	1	1	2	3	3	3	3	3	3	3	3	3						7	10
37	6	582	4	1	1	0	1	1	1936-01-04	2013-04-01	1		4	10	1	1	2	3	3	3	3	3	3	3	3	3						7	10
37	7	583	5	0	1	1	0	1	1936-01-04	2013-04-01	1		4	10	1	1	2	3	3	3	3	3	3	3	3	3						7	10
37	8	584	2	1	0	0	1	1	1936-01-04	2013-04-01	1		4	10	1	1	2	3	3	3	3	3	3	3	3	3						7	10
37	9	585	0	1	0	0	0	1	1936-01-04	2013-04-01	1		4	10	1	1	2	3	3	3	3	3	3	3	3	3						7	10
37	10	586	6	0	1	1	1	1	1936-01-04	2013-04-01	1		4	10	1	1	2	3	3	3	3	3	3	3	3	3						7	10
37	11	587	3	0	0	1	0	1	1936-01-04	2013-04-01	1		4	10	1	1	2	3	3	3	3	3	3	3	3	3						7	10
37	12	588	0	0	0	0	0	1	1936-01-04	2013-04-01	1		4	10	1	1	2	3	3	3	3	3	3	3	3	3						7	10
37	13	589	1	0	0	0	1	1	1936-01-04	2013-04-01	1		4	10	1	1	2	3	3	3	3	3	3	3	3	3						7	10
37	14	590	3	0	1	0	1	1	1936-01-04	2013-04-01	1		4	10	1	1	2	3	3	3	3	3	3	3	3	3						7	10
37	15	591	2	1	1	0	0	1	1936-01-04	2013-04-01	1		4	10	1	1	2	3	3	3	3	3	3	3	3	3						7	10
37	16	592	4	1	0	1	1	1	1936-01-04	2013-04-01	1		4	10	1	1	2	3	3	3	3	3	3	3	3	3						7	10
38	1	593	1	1	0	1	0	1	1941-09-24	2013-04-01	1		3	9	1	1	1	3	3	3	3	3	3	3	3	3								1	90	3
38	2	594	1	0	0	1	1	1	1941-09-24	2013-04-01	1		3	9	1	1	1	3	3	3	3	3	3	3	3	3								1	90	3
38	3	595	6	1	1	1	0	1	1941-09-24	2013-04-01	1		3	9	1	1	1	3	3	3	3	3	3	3	3	3								1	90	3
38	4	596	5	0	1	0	0	1	1941-09-24	2013-04-01	1		3	9	1	1	1	3	3	3	3	3	3	3	3	3								1	90	3
38	5	597	6	1	1	1	1	1	1941-09-24	2013-04-01	1		3	9	1	1	1	3	3	3	3	3	3	3	3	3								1	90	3
38	6	598	5	1	1	0	1	1	1941-09-24	2013-04-01	1		3	9	1	1	1	3	3	3	3	3	3	3	3	3								1	90	3
38	7	599	6	0	1	1	0	1	1941-09-24	2013-04-01	1		3	9	1	1	1	3	3	3	3	3	3	3	3	3								1	90	3
38	8	600	0	1	0	0	1	1	1941-09-24	2013-04-01	1		3	9	1	1	1	3	3	3	3	3	3	3	3	3								1	90	3
38	9	601	0	1	0	0	0	1	1941-09-24	2013-04-01	1		3	9	1	1	1	3	3	3	3	3	3	3	3	3								1	90	3
38	10	602	6	0	1	1	1	1	1941-09-24	2013-04-01	1		3	9	1	1	1	3	3	3	3	3	3	3	3	3								1	90	3
38	11	603	1	0	0	1	0	1	1941-09-24	2013-04-01	1		3	9	1	1	1	3	3	3	3	3	3	3	3	3								1	90	3
38	12	604	0	0	0	0	0	1	1941-09-24	2013-04-01	1		3	9	1	1	1	3	3	3	3	3	3	3	3	3								1	90	3
38	13	605	0	0	0	0	1	1	1941-09-24	2013-04-01	1		3	9	1	1	1	3	3	3	3	3	3	3	3	3								1	90	3
38	14	606	5	0	1	0	1	1	1941-09-24	2013-04-01	1		3	9	1	1	1	3	3	3	3	3	3	3	3	3								1	90	3
38	15	607	5	1	1	0	0	1	1941-09-24	2013-04-01	1		3	9	1	1	1	3	3	3	3	3	3	3	3	3								1	90	3
38	16	608	1	1	0	1	1	1	1941-09-24	2013-04-01	1		3	9	1	1	1	3	3	3	3	3	3	3	3	3								1	90	3
39	1	609	0	1	0	1	0	1	1948-02-14	2013-04-01	1		3	4	1	1	2	3	3	3	3	3	3	3	3	3						7	20
39	2	610	0	0	0	1	1	1	1948-02-14	2013-04-01	1		3	4	1	1	2	3	3	3	3	3	3	3	3	3						7	20
39	3	611	6	1	1	1	0	1	1948-02-14	2013-04-01	1		3	4	1	1	2	3	3	3	3	3	3	3	3	3						7	20
39	4	612	5	0	1	0	0	1	1948-02-14	2013-04-01	1		3	4	1	1	2	3	3	3	3	3	3	3	3	3						7	20
39	5	613	6	1	1	1	1	1	1948-02-14	2013-04-01	1		3	4	1	1	2	3	3	3	3	3	3	3	3	3						7	20
39	6	614	3	1	1	0	1	1	1948-02-14	2013-04-01	1		3	4	1	1	2	3	3	3	3	3	3	3	3	3						7	20
39	7	615	4	0	1	1	0	1	1948-02-14	2013-04-01	1		3	4	1	1	2	3	3	3	3	3	3	3	3	3						7	20
39	8	616	1	1	0	0	1	1	1948-02-14	2013-04-01	1		3	4	1	1	2	3	3	3	3	3	3	3	3	3						7	20
39	9	617	0	1	0	0	0	1	1948-02-14	2013-04-01	1		3	4	1	1	2	3	3	3	3	3	3	3	3	3						7	20
39	10	618	6	0	1	1	1	1	1948-02-14	2013-04-01	1		3	4	1	1	2	3	3	3	3	3	3	3	3	3						7	20
39	11	619	2	0	0	1	0	1	1948-02-14	2013-04-01	1		3	4	1	1	2	3	3	3	3	3	3	3	3	3						7	20
39	12	620	0	0	0	0	0	1	1948-02-14	2013-04-01	1		3	4	1	1	2	3	3	3	3	3	3	3	3	3						7	20
39	13	621	0	0	0	0	1	1	1948-02-14	2013-04-01	1		3	4	1	1	2	3	3	3	3	3	3	3	3	3						7	20
39	14	622	3	0	1	0	1	1	1948-02-14	2013-04-01	1		3	4	1	1	2	3	3	3	3	3	3	3	3	3						7	20
39	15	623	5	1	1	0	0	1	1948-02-14	2013-04-01	1		3	4	1	1	2	3	3	3	3	3	3	3	3	3						7	20
39	16	624	0	1	0	1	1	1	1948-02-14	2013-04-01	1		3	4	1	1	2	3	3	3	3	3	3	3	3	3						7	20
40	1	625	2	1	0	1	0	1	1940-09-25	2013-04-01	1		3	9	1	1	2	3	3	3	3	3	3	3	3	3	1	30						2	90	2	1	60
40	2	626	2	0	0	1	1	1	1940-09-25	2013-04-01	1		3	9	1	1	2	3	3	3	3	3	3	3	3	3	1	30						2	90	2	1	60
40	3	627	5	1	1	1	0	1	1940-09-25	2013-04-01	1		3	9	1	1	2	3	3	3	3	3	3	3	3	3	1	30						2	90	2	1	60
40	4	628	5	0	1	0	0	1	1940-09-25	2013-04-01	1		3	9	1	1	2	3	3	3	3	3	3	3	3	3	1	30						2	90	2	1	60
40	5	629	6	1	1	1	1	1	1940-09-25	2013-04-01	1		3	9	1	1	2	3	3	3	3	3	3	3	3	3	1	30						2	90	2	1	60
40	6	630	5	1	1	0	1	1	1940-09-25	2013-04-01	1		3	9	1	1	2	3	3	3	3	3	3	3	3	3	1	30						2	90	2	1	60
40	7	631	4	0	1	1	0	1	1940-09-25	2013-04-01	1		3	9	1	1	2	3	3	3	3	3	3	3	3	3	1	30						2	90	2	1	60
40	8	632	1	1	0	0	1	1	1940-09-25	2013-04-01	1		3	9	1	1	2	3	3	3	3	3	3	3	3	3	1	30						2	90	2	1	60
40	9	633	0	1	0	0	0	1	1940-09-25	2013-04-01	1		3	9	1	1	2	3	3	3	3	3	3	3	3	3	1	30						2	90	2	1	60
40	10	634	6	0	1	1	1	1	1940-09-25	2013-04-01	1		3	9	1	1	2	3	3	3	3	3	3	3	3	3	1	30						2	90	2	1	60
40	11	635	1	0	0	1	0	1	1940-09-25	2013-04-01	1		3	9	1	1	2	3	3	3	3	3	3	3	3	3	1	30						2	90	2	1	60
40	12	636	1	0	0	0	0	1	1940-09-25	2013-04-01	1		3	9	1	1	2	3	3	3	3	3	3	3	3	3	1	30						2	90	2	1	60
40	13	637	1	0	0	0	1	1	1940-09-25	2013-04-01	1		3	9	1	1	2	3	3	3	3	3	3	3	3	3	1	30						2	90	2	1	60
40	14	638	4	0	1	0	1	1	1940-09-25	2013-04-01	1		3	9	1	1	2	3	3	3	3	3	3	3	3	3	1	30						2	90	2	1	60
40	15	639	3	1	1	0	0	1	1940-09-25	2013-04-01	1		3	9	1	1	2	3	3	3	3	3	3	3	3	3	1	30						2	90	2	1	60
40	16	640	2	1	0	1	1	1	1940-09-25	2013-04-01	1		3	9	1	1	2	3	3	3	3	3	3	3	3	3	1	30						2	90	2	1	60
41	1	641	4	1	0	1	0	2	1942-09-09	2013-04-01	1		5	2	1	2	1	3	3	3	3	3	3	3	3	3						1	120				2	60
41	2	642	5	0	0	1	1	2	1942-09-09	2013-04-01	1		5	2	1	2	1	3	3	3	3	3	3	3	3	3						1	120				2	60
41	3	643	6	1	1	1	0	2	1942-09-09	2013-04-01	1		5	2	1	2	1	3	3	3	3	3	3	3	3	3						1	120				2	60
41	4	644	1	0	1	0	0	2	1942-09-09	2013-04-01	1		5	2	1	2	1	3	3	3	3	3	3	3	3	3						1	120				2	60
41	5	645	5	1	1	1	1	2	1942-09-09	2013-04-01	1		5	2	1	2	1	3	3	3	3	3	3	3	3	3						1	120				2	60
41	6	646	1	1	1	0	1	2	1942-09-09	2013-04-01	1		5	2	1	2	1	3	3	3	3	3	3	3	3	3						1	120				2	60
41	7	647	6	0	1	1	0	2	1942-09-09	2013-04-01	1		5	2	1	2	1	3	3	3	3	3	3	3	3	3						1	120				2	60
41	8	648	0	1	0	0	1	2	1942-09-09	2013-04-01	1		5	2	1	2	1	3	3	3	3	3	3	3	3	3						1	120				2	60
41	9	649	1	1	0	0	0	2	1942-09-09	2013-04-01	1		5	2	1	2	1	3	3	3	3	3	3	3	3	3						1	120				2	60
41	10	650	5	0	1	1	1	2	1942-09-09	2013-04-01	1		5	2	1	2	1	3	3	3	3	3	3	3	3	3						1	120				2	60
41	11	651	4	0	0	1	0	2	1942-09-09	2013-04-01	1		5	2	1	2	1	3	3	3	3	3	3	3	3	3						1	120				2	60
41	12	652	1	0	0	0	0	2	1942-09-09	2013-04-01	1		5	2	1	2	1	3	3	3	3	3	3	3	3	3						1	120				2	60
41	13	653	1	0	0	0	1	2	1942-09-09	2013-04-01	1		5	2	1	2	1	3	3	3	3	3	3	3	3	3						1	120				2	60
41	14	654	1	0	1	0	1	2	1942-09-09	2013-04-01	1		5	2	1	2	1	3	3	3	3	3	3	3	3	3						1	120				2	60
41	15	655	1	1	1	0	0	2	1942-09-09	2013-04-01	1		5	2	1	2	1	3	3	3	3	3	3	3	3	3						1	120				2	60
41	16	656	4	1	0	1	1	2	1942-09-09	2013-04-01	1		5	2	1	2	1	3	3	3	3	3	3	3	3	3						1	120				2	60
42	1	657	1	1	0	1	0	2	1942-01-05	2013-04-01	1		7	7	1	1	3	3	3	3	3	3	3	3	3	3			1	20	2	5	15
42	2	658	1	0	0	1	1	2	1942-01-05	2013-04-01	1		7	7	1	1	3	3	3	3	3	3	3	3	3	3			1	20	2	5	15
42	3	659	6	1	1	1	0	2	1942-01-05	2013-04-01	1		7	7	1	1	3	3	3	3	3	3	3	3	3	3			1	20	2	5	15
42	4	660	4	0	1	0	0	2	1942-01-05	2013-04-01	1		7	7	1	1	3	3	3	3	3	3	3	3	3	3			1	20	2	5	15
42	5	661	6	1	1	1	1	2	1942-01-05	2013-04-01	1		7	7	1	1	3	3	3	3	3	3	3	3	3	3			1	20	2	5	15
42	6	662	4	1	1	0	1	2	1942-01-05	2013-04-01	1		7	7	1	1	3	3	3	3	3	3	3	3	3	3			1	20	2	5	15
42	7	663	5	0	1	1	0	2	1942-01-05	2013-04-01	1		7	7	1	1	3	3	3	3	3	3	3	3	3	3			1	20	2	5	15
42	8	664	2	1	0	0	1	2	1942-01-05	2013-04-01	1		7	7	1	1	3	3	3	3	3	3	3	3	3	3			1	20	2	5	15
42	9	665	2	1	0	0	0	2	1942-01-05	2013-04-01	1		7	7	1	1	3	3	3	3	3	3	3	3	3	3			1	20	2	5	15
42	10	666	5	0	1	1	1	2	1942-01-05	2013-04-01	1		7	7	1	1	3	3	3	3	3	3	3	3	3	3			1	20	2	5	15
42	11	667	1	0	0	1	0	2	1942-01-05	2013-04-01	1		7	7	1	1	3	3	3	3	3	3	3	3	3	3			1	20	2	5	15
42	12	668	0	0	0	0	0	2	1942-01-05	2013-04-01	1		7	7	1	1	3	3	3	3	3	3	3	3	3	3			1	20	2	5	15
42	13	669	1	0	0	0	1	2	1942-01-05	2013-04-01	1		7	7	1	1	3	3	3	3	3	3	3	3	3	3			1	20	2	5	15
42	14	670	4	0	1	0	1	2	1942-01-05	2013-04-01	1		7	7	1	1	3	3	3	3	3	3	3	3	3	3			1	20	2	5	15
42	15	671	4	1	1	0	0	2	1942-01-05	2013-04-01	1		7	7	1	1	3	3	3	3	3	3	3	3	3	3			1	20	2	5	15
42	16	672	2	1	0	1	1	2	1942-01-05	2013-04-01	1		7	7	1	1	3	3	3	3	3	3	3	3	3	3			1	20	2	5	15
43	1	673	2	1	0	1	0	1	1941-01-22	2013-04-01	1		3	7	2	1	2	3	3	3	3	2	2	3	3	3	4	10
43	2	674	1	0	0	1	1	1	1941-01-22	2013-04-01	1		3	7	2	1	2	3	3	3	3	2	2	3	3	3	4	10
43	3	675	3	1	1	1	0	1	1941-01-22	2013-04-01	1		3	7	2	1	2	3	3	3	3	2	2	3	3	3	4	10
43	4	676	2	0	1	0	0	1	1941-01-22	2013-04-01	1		3	7	2	1	2	3	3	3	3	2	2	3	3	3	4	10
43	5	677	6	1	1	1	1	1	1941-01-22	2013-04-01	1		3	7	2	1	2	3	3	3	3	2	2	3	3	3	4	10
43	6	678	5	1	1	0	1	1	1941-01-22	2013-04-01	1		3	7	2	1	2	3	3	3	3	2	2	3	3	3	4	10
43	7	679	3	0	1	1	0	1	1941-01-22	2013-04-01	1		3	7	2	1	2	3	3	3	3	2	2	3	3	3	4	10
43	8	680	1	1	0	0	1	1	1941-01-22	2013-04-01	1		3	7	2	1	2	3	3	3	3	2	2	3	3	3	4	10
43	9	681	0	1	0	0	0	1	1941-01-22	2013-04-01	1		3	7	2	1	2	3	3	3	3	2	2	3	3	3	4	10
43	10	682	5	0	1	1	1	1	1941-01-22	2013-04-01	1		3	7	2	1	2	3	3	3	3	2	2	3	3	3	4	10
43	11	683	1	0	0	1	0	1	1941-01-22	2013-04-01	1		3	7	2	1	2	3	3	3	3	2	2	3	3	3	4	10
43	12	684	0	0	0	0	0	1	1941-01-22	2013-04-01	1		3	7	2	1	2	3	3	3	3	2	2	3	3	3	4	10
43	13	685	4	0	0	0	1	1	1941-01-22	2013-04-01	1		3	7	2	1	2	3	3	3	3	2	2	3	3	3	4	10
43	14	686	4	0	1	0	1	1	1941-01-22	2013-04-01	1		3	7	2	1	2	3	3	3	3	2	2	3	3	3	4	10
43	15	687	3	1	1	0	0	1	1941-01-22	2013-04-01	1		3	7	2	1	2	3	3	3	3	2	2	3	3	3	4	10
43	16	688	0	1	0	1	1	1	1941-01-22	2013-04-01	1		3	7	2	1	2	3	3	3	3	2	2	3	3	3	4	10
44	1	689	2	1	0	1	0	2	1942-07-13	2013-04-01	1		2	10	1	2	2	3	3	3	3	3	3	3	3	3			2	10	2			2	60	2	1	150
44	2	690	1	0	0	1	1	2	1942-07-13	2013-04-01	1		2	10	1	2	2	3	3	3	3	3	3	3	3	3			2	10	2			2	60	2	1	150
44	3	691	5	1	1	1	0	2	1942-07-13	2013-04-01	1		2	10	1	2	2	3	3	3	3	3	3	3	3	3			2	10	2			2	60	2	1	150
44	4	692	1	0	1	0	0	2	1942-07-13	2013-04-01	1		2	10	1	2	2	3	3	3	3	3	3	3	3	3			2	10	2			2	60	2	1	150
44	5	693	6	1	1	1	1	2	1942-07-13	2013-04-01	1		2	10	1	2	2	3	3	3	3	3	3	3	3	3			2	10	2			2	60	2	1	150
44	6	694	5	1	1	0	1	2	1942-07-13	2013-04-01	1		2	10	1	2	2	3	3	3	3	3	3	3	3	3			2	10	2			2	60	2	1	150
44	7	695	4	0	1	1	0	2	1942-07-13	2013-04-01	1		2	10	1	2	2	3	3	3	3	3	3	3	3	3			2	10	2			2	60	2	1	150
44	8	696	2	1	0	0	1	2	1942-07-13	2013-04-01	1		2	10	1	2	2	3	3	3	3	3	3	3	3	3			2	10	2			2	60	2	1	150
44	9	697	3	1	0	0	0	2	1942-07-13	2013-04-01	1		2	10	1	2	2	3	3	3	3	3	3	3	3	3			2	10	2			2	60	2	1	150
44	10	698	5	0	1	1	1	2	1942-07-13	2013-04-01	1		2	10	1	2	2	3	3	3	3	3	3	3	3	3			2	10	2			2	60	2	1	150
44	11	699	1	0	0	1	0	2	1942-07-13	2013-04-01	1		2	10	1	2	2	3	3	3	3	3	3	3	3	3			2	10	2			2	60	2	1	150
44	12	700	0	0	0	0	0	2	1942-07-13	2013-04-01	1		2	10	1	2	2	3	3	3	3	3	3	3	3	3			2	10	2			2	60	2	1	150
44	13	701	1	0	0	0	1	2	1942-07-13	2013-04-01	1		2	10	1	2	2	3	3	3	3	3	3	3	3	3			2	10	2			2	60	2	1	150
44	14	702	4	0	1	0	1	2	1942-07-13	2013-04-01	1		2	10	1	2	2	3	3	3	3	3	3	3	3	3			2	10	2			2	60	2	1	150
44	15	703	5	1	1	0	0	2	1942-07-13	2013-04-01	1		2	10	1	2	2	3	3	3	3	3	3	3	3	3			2	10	2			2	60	2	1	150
44	16	704	3	1	0	1	1	2	1942-07-13	2013-04-01	1		2	10	1	2	2	3	3	3	3	3	3	3	3	3			2	10	2			2	60	2	1	150
45	1	705	1	1	0	1	0	2	1942-04-22	2013-04-01	1		7	3	2	1	2	3	3	3	3	3	3	3	3	3								3	160	2	2	60
45	2	706	0	0	0	1	1	2	1942-04-22	2013-04-01	1		7	3	2	1	2	3	3	3	3	3	3	3	3	3								3	160	2	2	60
45	3	707	3	1	1	1	0	2	1942-04-22	2013-04-01	1		7	3	2	1	2	3	3	3	3	3	3	3	3	3								3	160	2	2	60
45	4	708	3	0	1	0	0	2	1942-04-22	2013-04-01	1		7	3	2	1	2	3	3	3	3	3	3	3	3	3								3	160	2	2	60
45	5	709	6	1	1	1	1	2	1942-04-22	2013-04-01	1		7	3	2	1	2	3	3	3	3	3	3	3	3	3								3	160	2	2	60
45	6	710	4	1	1	0	1	2	1942-04-22	2013-04-01	1		7	3	2	1	2	3	3	3	3	3	3	3	3	3								3	160	2	2	60
45	7	711	2	0	1	1	0	2	1942-04-22	2013-04-01	1		7	3	2	1	2	3	3	3	3	3	3	3	3	3								3	160	2	2	60
45	8	712	1	1	0	0	1	2	1942-04-22	2013-04-01	1		7	3	2	1	2	3	3	3	3	3	3	3	3	3								3	160	2	2	60
45	9	713	4	1	0	0	0	2	1942-04-22	2013-04-01	1		7	3	2	1	2	3	3	3	3	3	3	3	3	3								3	160	2	2	60
45	10	714	5	0	1	1	1	2	1942-04-22	2013-04-01	1		7	3	2	1	2	3	3	3	3	3	3	3	3	3								3	160	2	2	60
45	11	715	2	0	0	1	0	2	1942-04-22	2013-04-01	1		7	3	2	1	2	3	3	3	3	3	3	3	3	3								3	160	2	2	60
45	12	716	0	0	0	0	0	2	1942-04-22	2013-04-01	1		7	3	2	1	2	3	3	3	3	3	3	3	3	3								3	160	2	2	60
45	13	717	1	0	0	0	1	2	1942-04-22	2013-04-01	1		7	3	2	1	2	3	3	3	3	3	3	3	3	3								3	160	2	2	60
45	14	718	5	0	1	0	1	2	1942-04-22	2013-04-01	1		7	3	2	1	2	3	3	3	3	3	3	3	3	3								3	160	2	2	60
45	15	719	4	1	1	0	0	2	1942-04-22	2013-04-01	1		7	3	2	1	2	3	3	3	3	3	3	3	3	3								3	160	2	2	60
45	16	720	4	1	0	1	1	2	1942-04-22	2013-04-01	1		7	3	2	1	2	3	3	3	3	3	3	3	3	3								3	160	2	2	60
46	1	721	0	1	0	1	0	1	1944-01-15	2013-04-01	1		3	8	1	1	1	3	3	3	3	3	3	3	3	3	4	10	2	30	2
46	2	722	3	0	0	1	1	1	1944-01-15	2013-04-01	1		3	8	1	1	1	3	3	3	3	3	3	3	3	3	4	10	2	30	2
46	3	723	5	1	1	1	0	1	1944-01-15	2013-04-01	1		3	8	1	1	1	3	3	3	3	3	3	3	3	3	4	10	2	30	2
46	4	724	1	0	1	0	0	1	1944-01-15	2013-04-01	1		3	8	1	1	1	3	3	3	3	3	3	3	3	3	4	10	2	30	2
46	5	725	6	1	1	1	1	1	1944-01-15	2013-04-01	1		3	8	1	1	1	3	3	3	3	3	3	3	3	3	4	10	2	30	2
46	6	726	2	1	1	0	1	1	1944-01-15	2013-04-01	1		3	8	1	1	1	3	3	3	3	3	3	3	3	3	4	10	2	30	2
46	7	727	5	0	1	1	0	1	1944-01-15	2013-04-01	1		3	8	1	1	1	3	3	3	3	3	3	3	3	3	4	10	2	30	2
46	8	728	3	1	0	0	1	1	1944-01-15	2013-04-01	1		3	8	1	1	1	3	3	3	3	3	3	3	3	3	4	10	2	30	2
46	9	729	1	1	0	0	0	1	1944-01-15	2013-04-01	1		3	8	1	1	1	3	3	3	3	3	3	3	3	3	4	10	2	30	2
46	10	730	5	0	1	1	1	1	1944-01-15	2013-04-01	1		3	8	1	1	1	3	3	3	3	3	3	3	3	3	4	10	2	30	2
46	11	731	2	0	0	1	0	1	1944-01-15	2013-04-01	1		3	8	1	1	1	3	3	3	3	3	3	3	3	3	4	10	2	30	2
46	12	732	3	0	0	0	0	1	1944-01-15	2013-04-01	1		3	8	1	1	1	3	3	3	3	3	3	3	3	3	4	10	2	30	2
46	13	733	1	0	0	0	1	1	1944-01-15	2013-04-01	1		3	8	1	1	1	3	3	3	3	3	3	3	3	3	4	10	2	30	2
46	14	734	1	0	1	0	1	1	1944-01-15	2013-04-01	1		3	8	1	1	1	3	3	3	3	3	3	3	3	3	4	10	2	30	2
46	15	735	2	1	1	0	0	1	1944-01-15	2013-04-01	1		3	8	1	1	1	3	3	3	3	3	3	3	3	3	4	10	2	30	2
46	16	736	2	1	0	1	1	1	1944-01-15	2013-04-01	1		3	8	1	1	1	3	3	3	3	3	3	3	3	3	4	10	2	30	2
47	1	737	1	1	0	1	0	1	1936-02-17	2013-04-01	1		7	2	1	2	1	3	3	3	3	3	3	3	3	3								7	120	2
47	2	738	0	0	0	1	1	1	1936-02-17	2013-04-01	1		7	2	1	2	1	3	3	3	3	3	3	3	3	3								7	120	2
47	3	739	6	1	1	1	0	1	1936-02-17	2013-04-01	1		7	2	1	2	1	3	3	3	3	3	3	3	3	3								7	120	2
47	4	740	4	0	1	0	0	1	1936-02-17	2013-04-01	1		7	2	1	2	1	3	3	3	3	3	3	3	3	3								7	120	2
47	5	741	6	1	1	1	1	1	1936-02-17	2013-04-01	1		7	2	1	2	1	3	3	3	3	3	3	3	3	3								7	120	2
47	6	742	5	1	1	0	1	1	1936-02-17	2013-04-01	1		7	2	1	2	1	3	3	3	3	3	3	3	3	3								7	120	2
47	7	743	3	0	1	1	0	1	1936-02-17	2013-04-01	1		7	2	1	2	1	3	3	3	3	3	3	3	3	3								7	120	2
47	8	744	1	1	0	0	1	1	1936-02-17	2013-04-01	1		7	2	1	2	1	3	3	3	3	3	3	3	3	3								7	120	2
47	9	745	1	1	0	0	0	1	1936-02-17	2013-04-01	1		7	2	1	2	1	3	3	3	3	3	3	3	3	3								7	120	2
47	10	746	5	0	1	1	1	1	1936-02-17	2013-04-01	1		7	2	1	2	1	3	3	3	3	3	3	3	3	3								7	120	2
47	11	747	1	0	0	1	0	1	1936-02-17	2013-04-01	1		7	2	1	2	1	3	3	3	3	3	3	3	3	3								7	120	2
47	12	748	1	0	0	0	0	1	1936-02-17	2013-04-01	1		7	2	1	2	1	3	3	3	3	3	3	3	3	3								7	120	2
47	13	749	0	0	0	0	1	1	1936-02-17	2013-04-01	1		7	2	1	2	1	3	3	3	3	3	3	3	3	3								7	120	2
47	14	750	2	0	1	0	1	1	1936-02-17	2013-04-01	1		7	2	1	2	1	3	3	3	3	3	3	3	3	3								7	120	2
47	15	751	4	1	1	0	0	1	1936-02-17	2013-04-01	1		7	2	1	2	1	3	3	3	3	3	3	3	3	3								7	120	2
47	16	752	1	1	0	1	1	1	1936-02-17	2013-04-01	1		7	2	1	2	1	3	3	3	3	3	3	3	3	3								7	120	2
48	1	753	1	1	0	1	0	2	1948-03-01	2013-04-01	1		2	9	1	1	1	3	3	3	3	3	3	3	3	3	6	15						3	120	2	1	60
48	2	754	1	0	0	1	1	2	1948-03-01	2013-04-01	1		2	9	1	1	1	3	3	3	3	3	3	3	3	3	6	15						3	120	2	1	60
48	3	755	4	1	1	1	0	2	1948-03-01	2013-04-01	1		2	9	1	1	1	3	3	3	3	3	3	3	3	3	6	15						3	120	2	1	60
48	4	756	2	0	1	0	0	2	1948-03-01	2013-04-01	1		2	9	1	1	1	3	3	3	3	3	3	3	3	3	6	15						3	120	2	1	60
48	5	757	6	1	1	1	1	2	1948-03-01	2013-04-01	1		2	9	1	1	1	3	3	3	3	3	3	3	3	3	6	15						3	120	2	1	60
48	6	758	5	1	1	0	1	2	1948-03-01	2013-04-01	1		2	9	1	1	1	3	3	3	3	3	3	3	3	3	6	15						3	120	2	1	60
48	7	759	3	0	1	1	0	2	1948-03-01	2013-04-01	1		2	9	1	1	1	3	3	3	3	3	3	3	3	3	6	15						3	120	2	1	60
48	8	760	1	1	0	0	1	2	1948-03-01	2013-04-01	1		2	9	1	1	1	3	3	3	3	3	3	3	3	3	6	15						3	120	2	1	60
48	9	761	0	1	0	0	0	2	1948-03-01	2013-04-01	1		2	9	1	1	1	3	3	3	3	3	3	3	3	3	6	15						3	120	2	1	60
48	10	762	6	0	1	1	1	2	1948-03-01	2013-04-01	1		2	9	1	1	1	3	3	3	3	3	3	3	3	3	6	15						3	120	2	1	60
48	11	763	0	0	0	1	0	2	1948-03-01	2013-04-01	1		2	9	1	1	1	3	3	3	3	3	3	3	3	3	6	15						3	120	2	1	60
48	12	764	0	0	0	0	0	2	1948-03-01	2013-04-01	1		2	9	1	1	1	3	3	3	3	3	3	3	3	3	6	15						3	120	2	1	60
48	13	765	0	0	0	0	1	2	1948-03-01	2013-04-01	1		2	9	1	1	1	3	3	3	3	3	3	3	3	3	6	15						3	120	2	1	60
48	14	766	5	0	1	0	1	2	1948-03-01	2013-04-01	1		2	9	1	1	1	3	3	3	3	3	3	3	3	3	6	15						3	120	2	1	60
48	15	767	2	1	1	0	0	2	1948-03-01	2013-04-01	1		2	9	1	1	1	3	3	3	3	3	3	3	3	3	6	15						3	120	2	1	60
48	16	768	1	1	0	1	1	2	1948-03-01	2013-04-01	1		2	9	1	1	1	3	3	3	3	3	3	3	3	3	6	15						3	120	2	1	60
49	1	769	4	1	0	1	0	1	1941-09-30	2013-04-01	2	congo	3	5	1	1	2	3	3	3	3	3	3	3	3	3			7	30	2	2	150	2	75	2
49	2	770	2	0	0	1	1	1	1941-09-30	2013-04-01	3	congo	3	5	1	1	2	3	3	3	3	3	3	3	3	3			7	30	2	2	150	2	75	2
49	3	771	5	1	1	1	0	1	1941-09-30	2013-04-01	4	congo	3	5	1	1	2	3	3	3	3	3	3	3	3	3			7	30	2	2	150	2	75	2
49	4	772	3	0	1	0	0	1	1941-09-30	2013-04-01	5	congo	3	5	1	1	2	3	3	3	3	3	3	3	3	3			7	30	2	2	150	2	75	2
49	5	773	6	1	1	1	1	1	1941-09-30	2013-04-01	6	congo	3	5	1	1	2	3	3	3	3	3	3	3	3	3			7	30	2	2	150	2	75	2
49	6	774	3	1	1	0	1	1	1941-09-30	2013-04-01	7	congo	3	5	1	1	2	3	3	3	3	3	3	3	3	3			7	30	2	2	150	2	75	2
49	7	775	3	0	1	1	0	1	1941-09-30	2013-04-01	8	congo	3	5	1	1	2	3	3	3	3	3	3	3	3	3			7	30	2	2	150	2	75	2
49	8	776	2	1	0	0	1	1	1941-09-30	2013-04-01	9	congo	3	5	1	1	2	3	3	3	3	3	3	3	3	3			7	30	2	2	150	2	75	2
49	9	777	2	1	0	0	0	1	1941-09-30	2013-04-01	10	congo	3	5	1	1	2	3	3	3	3	3	3	3	3	3			7	30	2	2	150	2	75	2
49	10	778	5	0	1	1	1	1	1941-09-30	2013-04-01	11	congo	3	5	1	1	2	3	3	3	3	3	3	3	3	3			7	30	2	2	150	2	75	2
49	11	779	1	0	0	1	0	1	1941-09-30	2013-04-01	12	congo	3	5	1	1	2	3	3	3	3	3	3	3	3	3			7	30	2	2	150	2	75	2
49	12	780	0	0	0	0	0	1	1941-09-30	2013-04-01	13	congo	3	5	1	1	2	3	3	3	3	3	3	3	3	3			7	30	2	2	150	2	75	2
49	13	781	1	0	0	0	1	1	1941-09-30	2013-04-01	14	congo	3	5	1	1	2	3	3	3	3	3	3	3	3	3			7	30	2	2	150	2	75	2
49	14	782	2	0	1	0	1	1	1941-09-30	2013-04-01	15	congo	3	5	1	1	2	3	3	3	3	3	3	3	3	3			7	30	2	2	150	2	75	2
49	15	783	4	1	1	0	0	1	1941-09-30	2013-04-01	16	congo	3	5	1	1	2	3	3	3	3	3	3	3	3	3			7	30	2	2	150	2	75	2
49	16	784	2	1	0	1	1	1	1941-09-30	2013-04-01	17	congo	3	5	1	1	2	3	3	3	3	3	3	3	3	3			7	30	2	2	150	2	75	2
50	1	785	2	1	0	1	0	1	1947-12-27	2013-04-01	1		3	5	1	5	3	3	3	3	3	3	3	3	3	3			2	52	2			2	60	2	7	10
50	2	786	1	0	0	1	1	1	1947-12-27	2013-04-01	1		3	5	1	5	3	3	3	3	3	3	3	3	3	3			2	52	2			2	60	2	7	10
50	3	787	5	1	1	1	0	1	1947-12-27	2013-04-01	1		3	5	1	5	3	3	3	3	3	3	3	3	3	3			2	52	2			2	60	2	7	10
50	4	788	0	0	1	0	0	1	1947-12-27	2013-04-01	1		3	5	1	5	3	3	3	3	3	3	3	3	3	3			2	52	2			2	60	2	7	10
50	5	789	6	1	1	1	1	1	1947-12-27	2013-04-01	1		3	5	1	5	3	3	3	3	3	3	3	3	3	3			2	52	2			2	60	2	7	10
50	6	790	6	1	1	0	1	1	1947-12-27	2013-04-01	1		3	5	1	5	3	3	3	3	3	3	3	3	3	3			2	52	2			2	60	2	7	10
50	7	791	2	0	1	1	0	1	1947-12-27	2013-04-01	1		3	5	1	5	3	3	3	3	3	3	3	3	3	3			2	52	2			2	60	2	7	10
50	8	792	2	1	0	0	1	1	1947-12-27	2013-04-01	1		3	5	1	5	3	3	3	3	3	3	3	3	3	3			2	52	2			2	60	2	7	10
50	9	793	2	1	0	0	0	1	1947-12-27	2013-04-01	1		3	5	1	5	3	3	3	3	3	3	3	3	3	3			2	52	2			2	60	2	7	10
50	10	794	4	0	1	1	1	1	1947-12-27	2013-04-01	1		3	5	1	5	3	3	3	3	3	3	3	3	3	3			2	52	2			2	60	2	7	10
50	11	795	1	0	0	1	0	1	1947-12-27	2013-04-01	1		3	5	1	5	3	3	3	3	3	3	3	3	3	3			2	52	2			2	60	2	7	10
50	12	796	0	0	0	0	0	1	1947-12-27	2013-04-01	1		3	5	1	5	3	3	3	3	3	3	3	3	3	3			2	52	2			2	60	2	7	10
50	13	797	0	0	0	0	1	1	1947-12-27	2013-04-01	1		3	5	1	5	3	3	3	3	3	3	3	3	3	3			2	52	2			2	60	2	7	10
50	14	798	0	0	1	0	1	1	1947-12-27	2013-04-01	1		3	5	1	5	3	3	3	3	3	3	3	3	3	3			2	52	2			2	60	2	7	10
50	15	799	2	1	1	0	0	1	1947-12-27	2013-04-01	1		3	5	1	5	3	3	3	3	3	3	3	3	3	3			2	52	2			2	60	2	7	10
50	16	800	3	1	0	1	1	1	1947-12-27	2013-04-01	1		3	5	1	5	3	3	3	3	3	3	3	3	3	3			2	52	2			2	60	2	7	10
51	1	801	2	1	0	1	0	2	1932-04-09	2013-04-01	1		1	3	1	1	1	2	3	3	3	2	2	3	3	3
51	2	802	3	0	0	1	1	2	1932-04-09	2013-04-01	1		1	3	1	1	1	2	3	3	3	2	2	3	3	3
51	3	803	5	1	1	1	0	2	1932-04-09	2013-04-01	1		1	3	1	1	1	2	3	3	3	2	2	3	3	3
51	4	804	4	0	1	0	0	2	1932-04-09	2013-04-01	1		1	3	1	1	1	2	3	3	3	2	2	3	3	3
51	5	805	6	1	1	1	1	2	1932-04-09	2013-04-01	1		1	3	1	1	1	2	3	3	3	2	2	3	3	3
51	6	806	4	1	1	0	1	2	1932-04-09	2013-04-01	1		1	3	1	1	1	2	3	3	3	2	2	3	3	3
51	7	807	5	0	1	1	0	2	1932-04-09	2013-04-01	1		1	3	1	1	1	2	3	3	3	2	2	3	3	3
51	8	808	1	1	0	0	1	2	1932-04-09	2013-04-01	1		1	3	1	1	1	2	3	3	3	2	2	3	3	3
51	9	809	0	1	0	0	0	2	1932-04-09	2013-04-01	1		1	3	1	1	1	2	3	3	3	2	2	3	3	3
51	10	810	5	0	1	1	1	2	1932-04-09	2013-04-01	1		1	3	1	1	1	2	3	3	3	2	2	3	3	3
51	11	811	1	0	0	1	0	2	1932-04-09	2013-04-01	1		1	3	1	1	1	2	3	3	3	2	2	3	3	3
51	12	812	2	0	0	0	0	2	1932-04-09	2013-04-01	1		1	3	1	1	1	2	3	3	3	2	2	3	3	3
51	13	813	1	0	0	0	1	2	1932-04-09	2013-04-01	1		1	3	1	1	1	2	3	3	3	2	2	3	3	3
51	14	814	4	0	1	0	1	2	1932-04-09	2013-04-01	1		1	3	1	1	1	2	3	3	3	2	2	3	3	3
51	15	815	4	1	1	0	0	2	1932-04-09	2013-04-01	1		1	3	1	1	1	2	3	3	3	2	2	3	3	3
51	16	816	3	1	0	1	1	2	1932-04-09	2013-04-01	1		1	3	1	1	1	2	3	3	3	2	2	3	3	3
52	1	817	0	1	0	1	0	2	1938-10-09	2013-04-01	1		1	2	0	2	1	3	3	3	3	2	3	3	3	3
52	2	818	0	0	0	1	1	2	1938-10-09	2013-04-01	1		1	2	0	2	1	3	3	3	3	2	3	3	3	3
52	3	819	5	1	1	1	0	2	1938-10-09	2013-04-01	1		1	2	0	2	1	3	3	3	3	2	3	3	3	3
52	4	820	1	0	1	0	0	2	1938-10-09	2013-04-01	1		1	2	0	2	1	3	3	3	3	2	3	3	3	3
52	5	821	6	1	1	1	1	2	1938-10-09	2013-04-01	1		1	2	0	2	1	3	3	3	3	2	3	3	3	3
52	6	822	1	1	1	0	1	2	1938-10-09	2013-04-01	1		1	2	0	2	1	3	3	3	3	2	3	3	3	3
52	7	823	4	0	1	1	0	2	1938-10-09	2013-04-01	1		1	2	0	2	1	3	3	3	3	2	3	3	3	3
52	8	824	0	1	0	0	1	2	1938-10-09	2013-04-01	1		1	2	0	2	1	3	3	3	3	2	3	3	3	3
52	9	825	0	1	0	0	0	2	1938-10-09	2013-04-01	1		1	2	0	2	1	3	3	3	3	2	3	3	3	3
52	10	826	5	0	1	1	1	2	1938-10-09	2013-04-01	1		1	2	0	2	1	3	3	3	3	2	3	3	3	3
52	11	827	0	0	0	1	0	2	1938-10-09	2013-04-01	1		1	2	0	2	1	3	3	3	3	2	3	3	3	3
52	12	828	0	0	0	0	0	2	1938-10-09	2013-04-01	1		1	2	0	2	1	3	3	3	3	2	3	3	3	3
52	13	829	0	0	0	0	1	2	1938-10-09	2013-04-01	1		1	2	0	2	1	3	3	3	3	2	3	3	3	3
52	14	830	1	0	1	0	1	2	1938-10-09	2013-04-01	1		1	2	0	2	1	3	3	3	3	2	3	3	3	3
52	15	831	1	1	1	0	0	2	1938-10-09	2013-04-01	1		1	2	0	2	1	3	3	3	3	2	3	3	3	3
52	16	832	0	1	0	1	1	2	1938-10-09	2013-04-01	1		1	2	0	2	1	3	3	3	3	2	3	3	3	3
53	1	833	1	1	0	1	0	2	1939-02-22	2013-04-01	1		1	8	1	1	1	2	3	3	3	3	2	3	3	3						1	30
53	2	834	0	0	0	1	1	2	1939-02-22	2013-04-01	1		1	8	1	1	1	2	3	3	3	3	2	3	3	3						1	30
53	3	835	4	1	1	1	0	2	1939-02-22	2013-04-01	1		1	8	1	1	1	2	3	3	3	3	2	3	3	3						1	30
53	4	836	2	0	1	0	0	2	1939-02-22	2013-04-01	1		1	8	1	1	1	2	3	3	3	3	2	3	3	3						1	30
53	5	837	6	1	1	1	1	2	1939-02-22	2013-04-01	1		1	8	1	1	1	2	3	3	3	3	2	3	3	3						1	30
53	6	838	3	1	1	0	1	2	1939-02-22	2013-04-01	1		1	8	1	1	1	2	3	3	3	3	2	3	3	3						1	30
53	7	839	4	0	1	1	0	2	1939-02-22	2013-04-01	1		1	8	1	1	1	2	3	3	3	3	2	3	3	3						1	30
53	8	840	1	1	0	0	1	2	1939-02-22	2013-04-01	1		1	8	1	1	1	2	3	3	3	3	2	3	3	3						1	30
53	9	841	0	1	0	0	0	2	1939-02-22	2013-04-01	1		1	8	1	1	1	2	3	3	3	3	2	3	3	3						1	30
53	10	842	5	0	1	1	1	2	1939-02-22	2013-04-01	1		1	8	1	1	1	2	3	3	3	3	2	3	3	3						1	30
53	11	843	0	0	0	1	0	2	1939-02-22	2013-04-01	1		1	8	1	1	1	2	3	3	3	3	2	3	3	3						1	30
53	12	844	0	0	0	0	0	2	1939-02-22	2013-04-01	1		1	8	1	1	1	2	3	3	3	3	2	3	3	3						1	30
53	13	845	1	0	0	0	1	2	1939-02-22	2013-04-01	1		1	8	1	1	1	2	3	3	3	3	2	3	3	3						1	30
53	14	846	2	0	1	0	1	2	1939-02-22	2013-04-01	1		1	8	1	1	1	2	3	3	3	3	2	3	3	3						1	30
53	15	847	2	1	1	0	0	2	1939-02-22	2013-04-01	1		1	8	1	1	1	2	3	3	3	3	2	3	3	3						1	30
53	16	848	0	1	0	1	1	2	1939-02-22	2013-04-01	1		1	8	1	1	1	2	3	3	3	3	2	3	3	3						1	30
54	1	849	0	1	0	1	0	2	1936-09-10	2013-04-01	1		3	9	1	1	1	2	2	3	3	2	3	3	3	3			2	10	2			3	60	2
54	2	850	0	0	0	1	1	2	1936-09-10	2013-04-01	1		3	9	1	1	1	2	2	3	3	2	3	3	3	3			2	10	2			3	60	2
54	3	851	5	1	1	1	0	2	1936-09-10	2013-04-01	1		3	9	1	1	1	2	2	3	3	2	3	3	3	3			2	10	2			3	60	2
54	4	852	3	0	1	0	0	2	1936-09-10	2013-04-01	1		3	9	1	1	1	2	2	3	3	2	3	3	3	3			2	10	2			3	60	2
54	5	853	6	1	1	1	1	2	1936-09-10	2013-04-01	1		3	9	1	1	1	2	2	3	3	2	3	3	3	3			2	10	2			3	60	2
54	6	854	4	1	1	0	1	2	1936-09-10	2013-04-01	1		3	9	1	1	1	2	2	3	3	2	3	3	3	3			2	10	2			3	60	2
54	7	855	6	0	1	1	0	2	1936-09-10	2013-04-01	1		3	9	1	1	1	2	2	3	3	2	3	3	3	3			2	10	2			3	60	2
54	8	856	0	1	0	0	1	2	1936-09-10	2013-04-01	1		3	9	1	1	1	2	2	3	3	2	3	3	3	3			2	10	2			3	60	2
54	9	857	0	1	0	0	0	2	1936-09-10	2013-04-01	1		3	9	1	1	1	2	2	3	3	2	3	3	3	3			2	10	2			3	60	2
54	10	858	5	0	1	1	1	2	1936-09-10	2013-04-01	1		3	9	1	1	1	2	2	3	3	2	3	3	3	3			2	10	2			3	60	2
54	11	859	0	0	0	1	0	2	1936-09-10	2013-04-01	1		3	9	1	1	1	2	2	3	3	2	3	3	3	3			2	10	2			3	60	2
54	12	860	0	0	0	0	0	2	1936-09-10	2013-04-01	1		3	9	1	1	1	2	2	3	3	2	3	3	3	3			2	10	2			3	60	2
54	13	861	0	0	0	0	1	2	1936-09-10	2013-04-01	1		3	9	1	1	1	2	2	3	3	2	3	3	3	3			2	10	2			3	60	2
54	14	862	4	0	1	0	1	2	1936-09-10	2013-04-01	1		3	9	1	1	1	2	2	3	3	2	3	3	3	3			2	10	2			3	60	2
54	15	863	3	1	1	0	0	2	1936-09-10	2013-04-01	1		3	9	1	1	1	2	2	3	3	2	3	3	3	3			2	10	2			3	60	2
54	16	864	0	1	0	1	1	2	1936-09-10	2013-04-01	1		3	9	1	1	1	2	2	3	3	2	3	3	3	3			2	10	2			3	60	2
55	1	865	0	1	0	1	0	2	1946-02-25	2013-04-01	1		1	2	1	1	1	3	3	2	2	1	3	3	3	3						1	60	1	60	3	1	15
55	2	866	0	0	0	1	1	2	1946-02-25	2013-04-01	1		1	2	1	1	1	3	3	2	2	1	3	3	3	3						1	60	1	60	3	1	15
55	3	867	5	1	1	1	0	2	1946-02-25	2013-04-01	1		1	2	1	1	1	3	3	2	2	1	3	3	3	3						1	60	1	60	3	1	15
55	4	868	2	0	1	0	0	2	1946-02-25	2013-04-01	1		1	2	1	1	1	3	3	2	2	1	3	3	3	3						1	60	1	60	3	1	15
55	5	869	6	1	1	1	1	2	1946-02-25	2013-04-01	1		1	2	1	1	1	3	3	2	2	1	3	3	3	3						1	60	1	60	3	1	15
55	6	870	4	1	1	0	1	2	1946-02-25	2013-04-01	1		1	2	1	1	1	3	3	2	2	1	3	3	3	3						1	60	1	60	3	1	15
55	7	871	5	0	1	1	0	2	1946-02-25	2013-04-01	1		1	2	1	1	1	3	3	2	2	1	3	3	3	3						1	60	1	60	3	1	15
55	8	872	0	1	0	0	1	2	1946-02-25	2013-04-01	1		1	2	1	1	1	3	3	2	2	1	3	3	3	3						1	60	1	60	3	1	15
55	9	873	0	1	0	0	0	2	1946-02-25	2013-04-01	1		1	2	1	1	1	3	3	2	2	1	3	3	3	3						1	60	1	60	3	1	15
55	10	874	6	0	1	1	1	2	1946-02-25	2013-04-01	1		1	2	1	1	1	3	3	2	2	1	3	3	3	3						1	60	1	60	3	1	15
55	11	875	0	0	0	1	0	2	1946-02-25	2013-04-01	1		1	2	1	1	1	3	3	2	2	1	3	3	3	3						1	60	1	60	3	1	15
55	12	876	0	0	0	0	0	2	1946-02-25	2013-04-01	1		1	2	1	1	1	3	3	2	2	1	3	3	3	3						1	60	1	60	3	1	15
55	13	877	0	0	0	0	1	2	1946-02-25	2013-04-01	1		1	2	1	1	1	3	3	2	2	1	3	3	3	3						1	60	1	60	3	1	15
55	14	878	4	0	1	0	1	2	1946-02-25	2013-04-01	1		1	2	1	1	1	3	3	2	2	1	3	3	3	3						1	60	1	60	3	1	15
55	15	879	2	1	1	0	0	2	1946-02-25	2013-04-01	1		1	2	1	1	1	3	3	2	2	1	3	3	3	3						1	60	1	60	3	1	15
55	16	880	0	1	0	1	1	2	1946-02-25	2013-04-01	1		1	2	1	1	1	3	3	2	2	1	3	3	3	3						1	60	1	60	3	1	15
56	1	881	0	1	0	1	0	1	1940-07-28	2013-04-01	1		7	2	2	1	1	3	3	3	3	3	3	3	3	3								3	110	2
56	2	882	0	0	0	1	1	1	1940-07-28	2013-04-01	1		7	2	2	1	1	3	3	3	3	3	3	3	3	3								3	110	2
56	3	883	3	1	1	1	0	1	1940-07-28	2013-04-01	1		7	2	2	1	1	3	3	3	3	3	3	3	3	3								3	110	2
56	4	884	2	0	1	0	0	1	1940-07-28	2013-04-01	1		7	2	2	1	1	3	3	3	3	3	3	3	3	3								3	110	2
56	5	885	5	1	1	1	1	1	1940-07-28	2013-04-01	1		7	2	2	1	1	3	3	3	3	3	3	3	3	3								3	110	2
56	6	886	2	1	1	0	1	1	1940-07-28	2013-04-01	1		7	2	2	1	1	3	3	3	3	3	3	3	3	3								3	110	2
56	7	887	4	0	1	1	0	1	1940-07-28	2013-04-01	1		7	2	2	1	1	3	3	3	3	3	3	3	3	3								3	110	2
56	8	888	0	1	0	0	1	1	1940-07-28	2013-04-01	1		7	2	2	1	1	3	3	3	3	3	3	3	3	3								3	110	2
56	9	889	0	1	0	0	0	1	1940-07-28	2013-04-01	1		7	2	2	1	1	3	3	3	3	3	3	3	3	3								3	110	2
56	10	890	6	0	1	1	1	1	1940-07-28	2013-04-01	1		7	2	2	1	1	3	3	3	3	3	3	3	3	3								3	110	2
56	11	891	0	0	0	1	0	1	1940-07-28	2013-04-01	1		7	2	2	1	1	3	3	3	3	3	3	3	3	3								3	110	2
56	12	892	0	0	0	0	0	1	1940-07-28	2013-04-01	1		7	2	2	1	1	3	3	3	3	3	3	3	3	3								3	110	2
56	13	893	0	0	0	0	1	1	1940-07-28	2013-04-01	1		7	2	2	1	1	3	3	3	3	3	3	3	3	3								3	110	2
56	14	894	2	0	1	0	1	1	1940-07-28	2013-04-01	1		7	2	2	1	1	3	3	3	3	3	3	3	3	3								3	110	2
56	15	895	2	1	1	0	0	1	1940-07-28	2013-04-01	1		7	2	2	1	1	3	3	3	3	3	3	3	3	3								3	110	2
56	16	896	0	1	0	1	1	1	1940-07-28	2013-04-01	1		7	2	2	1	1	3	3	3	3	3	3	3	3	3								3	110	2
57	1	897	2	1	0	1	0	1	1929-02-06	2013-04-01	1		3	5	1	1	1	3	3	3	3	3	3	3	3	3								1	30	3
57	2	898	3	0	0	1	1	1	1929-02-06	2013-04-01	1		3	5	1	1	1	3	3	3	3	3	3	3	3	3								1	30	3
57	3	899	5	1	1	1	0	1	1929-02-06	2013-04-01	1		3	5	1	1	1	3	3	3	3	3	3	3	3	3								1	30	3
57	4	900	4	0	1	0	0	1	1929-02-06	2013-04-01	1		3	5	1	1	1	3	3	3	3	3	3	3	3	3								1	30	3
57	5	901	6	1	1	1	1	1	1929-02-06	2013-04-01	1		3	5	1	1	1	3	3	3	3	3	3	3	3	3								1	30	3
57	6	902	4	1	1	0	1	1	1929-02-06	2013-04-01	1		3	5	1	1	1	3	3	3	3	3	3	3	3	3								1	30	3
57	7	903	5	0	1	1	0	1	1929-02-06	2013-04-01	1		3	5	1	1	1	3	3	3	3	3	3	3	3	3								1	30	3
57	8	904	1	1	0	0	1	1	1929-02-06	2013-04-01	1		3	5	1	1	1	3	3	3	3	3	3	3	3	3								1	30	3
57	9	905	0	1	0	0	0	1	1929-02-06	2013-04-01	1		3	5	1	1	1	3	3	3	3	3	3	3	3	3								1	30	3
57	10	906	5	0	1	1	1	1	1929-02-06	2013-04-01	1		3	5	1	1	1	3	3	3	3	3	3	3	3	3								1	30	3
57	11	907	2	0	0	1	0	1	1929-02-06	2013-04-01	1		3	5	1	1	1	3	3	3	3	3	3	3	3	3								1	30	3
57	12	908	0	0	0	0	0	1	1929-02-06	2013-04-01	1		3	5	1	1	1	3	3	3	3	3	3	3	3	3								1	30	3
57	13	909	3	0	0	0	1	1	1929-02-06	2013-04-01	1		3	5	1	1	1	3	3	3	3	3	3	3	3	3								1	30	3
57	14	910	3	0	1	0	1	1	1929-02-06	2013-04-01	1		3	5	1	1	1	3	3	3	3	3	3	3	3	3								1	30	3
57	15	911	4	1	1	0	0	1	1929-02-06	2013-04-01	1		3	5	1	1	1	3	3	3	3	3	3	3	3	3								1	30	3
57	16	912	2	1	0	1	1	1	1929-02-06	2013-04-01	1		3	5	1	1	1	3	3	3	3	3	3	3	3	3								1	30	3
58	1	913	2	1	0	1	0	1	1944-01-27	2013-04-01	1		3	4	1	1	2	3	3	3	3	3	3	3	3	3								3	60	2	3	15
58	2	914	2	0	0	1	1	1	1944-01-27	2013-04-01	1		3	4	1	1	2	3	3	3	3	3	3	3	3	3								3	60	2	3	15
58	3	915	5	1	1	1	0	1	1944-01-27	2013-04-01	1		3	4	1	1	2	3	3	3	3	3	3	3	3	3								3	60	2	3	15
58	4	916	1	0	1	0	0	1	1944-01-27	2013-04-01	1		3	4	1	1	2	3	3	3	3	3	3	3	3	3								3	60	2	3	15
58	5	917	4	1	1	1	1	1	1944-01-27	2013-04-01	1		3	4	1	1	2	3	3	3	3	3	3	3	3	3								3	60	2	3	15
58	6	918	3	1	1	0	1	1	1944-01-27	2013-04-01	1		3	4	1	1	2	3	3	3	3	3	3	3	3	3								3	60	2	3	15
58	7	919	4	0	1	1	0	1	1944-01-27	2013-04-01	1		3	4	1	1	2	3	3	3	3	3	3	3	3	3								3	60	2	3	15
58	8	920	3	1	0	0	1	1	1944-01-27	2013-04-01	1		3	4	1	1	2	3	3	3	3	3	3	3	3	3								3	60	2	3	15
58	9	921	2	1	0	0	0	1	1944-01-27	2013-04-01	1		3	4	1	1	2	3	3	3	3	3	3	3	3	3								3	60	2	3	15
58	10	922	6	0	1	1	1	1	1944-01-27	2013-04-01	1		3	4	1	1	2	3	3	3	3	3	3	3	3	3								3	60	2	3	15
58	11	923	0	0	0	1	0	1	1944-01-27	2013-04-01	1		3	4	1	1	2	3	3	3	3	3	3	3	3	3								3	60	2	3	15
58	12	924	1	0	0	0	0	1	1944-01-27	2013-04-01	1		3	4	1	1	2	3	3	3	3	3	3	3	3	3								3	60	2	3	15
58	13	925	1	0	0	0	1	1	1944-01-27	2013-04-01	1		3	4	1	1	2	3	3	3	3	3	3	3	3	3								3	60	2	3	15
58	14	926	3	0	1	0	1	1	1944-01-27	2013-04-01	1		3	4	1	1	2	3	3	3	3	3	3	3	3	3								3	60	2	3	15
58	15	927	1	1	1	0	0	1	1944-01-27	2013-04-01	1		3	4	1	1	2	3	3	3	3	3	3	3	3	3								3	60	2	3	15
58	16	928	2	1	0	1	1	1	1944-01-27	2013-04-01	1		3	4	1	1	2	3	3	3	3	3	3	3	3	3								3	60	2	3	15
59	1	929	0	1	0	1	0	1	1945-12-21	2013-04-01	1		7	4	1	1	1	3	3	3	3	3	3	3	3	3								1	60	2
59	2	930	1	0	0	1	1	1	1945-12-21	2013-04-01	1		7	4	1	1	1	3	3	3	3	3	3	3	3	3								1	60	2
59	3	931	4	1	1	1	0	1	1945-12-21	2013-04-01	1		7	4	1	1	1	3	3	3	3	3	3	3	3	3								1	60	2
59	4	932	2	0	1	0	0	1	1945-12-21	2013-04-01	1		7	4	1	1	1	3	3	3	3	3	3	3	3	3								1	60	2
59	5	933	6	1	1	1	1	1	1945-12-21	2013-04-01	1		7	4	1	1	1	3	3	3	3	3	3	3	3	3								1	60	2
59	6	934	2	1	1	0	1	1	1945-12-21	2013-04-01	1		7	4	1	1	1	3	3	3	3	3	3	3	3	3								1	60	2
59	7	935	5	0	1	1	0	1	1945-12-21	2013-04-01	1		7	4	1	1	1	3	3	3	3	3	3	3	3	3								1	60	2
59	8	936	1	1	0	0	1	1	1945-12-21	2013-04-01	1		7	4	1	1	1	3	3	3	3	3	3	3	3	3								1	60	2
59	9	937	0	1	0	0	0	1	1945-12-21	2013-04-01	1		7	4	1	1	1	3	3	3	3	3	3	3	3	3								1	60	2
59	10	938	6	0	1	1	1	1	1945-12-21	2013-04-01	1		7	4	1	1	1	3	3	3	3	3	3	3	3	3								1	60	2
59	11	939	0	0	0	1	0	1	1945-12-21	2013-04-01	1		7	4	1	1	1	3	3	3	3	3	3	3	3	3								1	60	2
59	12	940	0	0	0	0	0	1	1945-12-21	2013-04-01	1		7	4	1	1	1	3	3	3	3	3	3	3	3	3								1	60	2
59	13	941	1	0	0	0	1	1	1945-12-21	2013-04-01	1		7	4	1	1	1	3	3	3	3	3	3	3	3	3								1	60	2
59	14	942	2	0	1	0	1	1	1945-12-21	2013-04-01	1		7	4	1	1	1	3	3	3	3	3	3	3	3	3								1	60	2
59	15	943	2	1	1	0	0	1	1945-12-21	2013-04-01	1		7	4	1	1	1	3	3	3	3	3	3	3	3	3								1	60	2
59	16	944	1	1	0	1	1	1	1945-12-21	2013-04-01	1		7	4	1	1	1	3	3	3	3	3	3	3	3	3								1	60	2
60	1	945	0	1	0	1	0	1	1936-05-28	2013-04-01	1		7	2	1	1	1	3	3	3	3	3	3	3	3	3								2	60	2
60	2	946	0	0	0	1	1	1	1936-05-28	2013-04-01	1		7	2	1	1	1	3	3	3	3	3	3	3	3	3								2	60	2
60	3	947	3	1	1	1	0	1	1936-05-28	2013-04-01	1		7	2	1	1	1	3	3	3	3	3	3	3	3	3								2	60	2
60	4	948	3	0	1	0	0	1	1936-05-28	2013-04-01	1		7	2	1	1	1	3	3	3	3	3	3	3	3	3								2	60	2
60	5	949	6	1	1	1	1	1	1936-05-28	2013-04-01	1		7	2	1	1	1	3	3	3	3	3	3	3	3	3								2	60	2
60	6	950	5	1	1	0	1	1	1936-05-28	2013-04-01	1		7	2	1	1	1	3	3	3	3	3	3	3	3	3								2	60	2
60	7	951	3	0	1	1	0	1	1936-05-28	2013-04-01	1		7	2	1	1	1	3	3	3	3	3	3	3	3	3								2	60	2
60	8	952	0	1	0	0	1	1	1936-05-28	2013-04-01	1		7	2	1	1	1	3	3	3	3	3	3	3	3	3								2	60	2
60	9	953	0	1	0	0	0	1	1936-05-28	2013-04-01	1		7	2	1	1	1	3	3	3	3	3	3	3	3	3								2	60	2
60	10	954	6	0	1	1	1	1	1936-05-28	2013-04-01	1		7	2	1	1	1	3	3	3	3	3	3	3	3	3								2	60	2
60	11	955	0	0	0	1	0	1	1936-05-28	2013-04-01	1		7	2	1	1	1	3	3	3	3	3	3	3	3	3								2	60	2
60	12	956	0	0	0	0	0	1	1936-05-28	2013-04-01	1		7	2	1	1	1	3	3	3	3	3	3	3	3	3								2	60	2
60	13	957	0	0	0	0	1	1	1936-05-28	2013-04-01	1		7	2	1	1	1	3	3	3	3	3	3	3	3	3								2	60	2
60	14	958	5	0	1	0	1	1	1936-05-28	2013-04-01	1		7	2	1	1	1	3	3	3	3	3	3	3	3	3								2	60	2
60	15	959	3	1	1	0	0	1	1936-05-28	2013-04-01	1		7	2	1	1	1	3	3	3	3	3	3	3	3	3								2	60	2
60	16	960	0	1	0	1	1	1	1936-05-28	2013-04-01	1		7	2	1	1	1	3	3	3	3	3	3	3	3	3								2	60	2

## Sheet: Sorteertaak A
ID	Foto 1	Foto 2	Foto 3	Foto 4	Foto 5	Foto 6	Foto 7	Foto 8	Foto 9	Foto 10	Foto 11	Foto 12	Foto 13	Foto 14	Foto 15	Foto 16
1	2	1	6	4	6	5	5	0	2	5	1	0	2	3	4	3
2	2	3	4	4	6	5	4	3	1	5	2	0	3	5	4	3
3	3	1	6	2	5	4	3	0	0	1	3	0	0	0	2	1
4	0	0	6	6	6	6	6	0	0	6	0	0	0	6	6	0
5	2	2	6	3	6	4	5	1	1	5	2	0	0	3	3	2
6	5	1	6	0	6	0	5	0	0	5	0	0	0	1	1	2
7	1	1	4	2	6	2	2	0	0	5	1	0	0	3	1	1
8	0	2	4	3	6	5	4	1	0	6	0	0	1	5	3	2
9	4	4	2	6	6	6	5	4	1	5	1	0	0	2	2	0
10	4	3	5	0	6	2	5	1	0	6	3	0	1	2	1	4
11	1	1	6	3	6	2	5	1	0	6	1	0	0	2	3	1
12	0	5	0	0	6	6	1	0	0	6	0	0	5	5	0	5
13	1	3	3	4	6	5	4	2	0	6	1	2	3	5	4	3
14	0	0	5	3	6	4	3	0	0	3	0	0	0	3	4	0
15	4	2	4	5	6	6	5	3	4	5	2	0	1	5	6	3
16	2	1	3	4	6	5	4	2	2	5	1	0	1	1	3	2
17	0	0	6	2	6	1	5	0	0	5	0	0	0	4	3	0
18	3	3	5	4	6	4	5	2	1	5	1	0	1	4	2	3
19	0	0	5	1	6	5	6	0	0	6	0	0	0	1	5	0
20	1	2	3	4	6	5	3	1	0	6	1	0	0	5	4	2
21	3	2	6	4	6	5	4	2	2	4	1	0	1	4	5	3
22	2	1	6	3	6	4	5	0	0	5	1	0	0	3	4	2
23	2	1	5	3	6	4	5	2	0	6	1	0	0	3	4	2
24	2	2	3	3	6	5	5	1	0	6	1	0	1	4	4	2
25	4	5	6	2	6	3	5	1	1	6	4	0	0	3	2	5
26	5	3	6	0	6	1	4	2	3	4	3	0	1	1	0	5
27	5	0	6	4	6	6	4	0	0	4	0	0	0	4	5	5
28	4	1	6	3	6	2	5	0	0	5	1	0	0	3	2	4
29	2	2	4	3	6	3	4	1	1	5	2	0	1	3	3	2
30	4	1	6	2	6	5	3	4	4	3	1	0	1	2	5	4
31	1	1	6	2	6	5	3	1	1	3	1	1	0	2	5	1
32	1	1	4	3	6	6	3	2	1	5	0	0	1	5	4	2
33	1	1	4	3	4	3	6	0	0	6	1	1	1	3	4	1
34	2	3	5	4	6	4	5	1	0	5	2	0	1	4	4	3
35	4	2	6	3	6	1	5	0	0	5	2	0	0	3	1	4
36	2	1	6	4	6	5	3	2	2	3	1	0	0	4	5	1
37	3	4	5	1	6	4	5	2	0	6	3	0	1	3	2	4
38	1	1	6	5	6	5	6	0	0	6	1	0	0	5	5	1
39	0	0	6	5	6	3	4	1	0	6	2	0	0	3	5	0
40	2	2	5	5	6	5	4	1	0	6	1	1	1	4	3	2
41	4	5	6	1	5	1	6	0	1	5	4	1	1	1	1	4
42	1	1	6	4	6	4	5	2	2	5	1	0	1	4	4	2
43	2	1	3	2	6	5	3	1	0	5	1	0	4	4	3	0
44	2	1	5	1	6	5	4	2	3	5	1	0	1	4	5	3
45	1	0	3	3	6	4	2	1	4	5	2	0	1	5	4	4
46	0	3	5	1	6	2	5	3	1	5	2	3	1	1	2	2
47	1	0	6	4	6	5	3	1	1	5	1	1	0	2	4	1
48	1	1	4	2	6	5	3	1	0	6	0	0	0	5	2	1
49	4	2	5	3	6	3	3	2	2	5	1	0	1	2	4	2
50	2	1	5	0	6	6	2	2	2	4	1	0	0	0	2	3
51	2	3	5	4	6	4	5	1	0	5	1	2	1	4	4	3
52	0	0	5	1	6	1	4	0	0	5	0	0	0	1	1	0
53	1	0	4	2	6	3	4	1	0	5	0	0	1	2	2	0
54	0	0	5	3	6	4	6	0	0	5	0	0	0	4	3	0
55	0	0	5	2	6	4	5	0	0	6	0	0	0	4	2	0
56	0	0	3	2	5	2	4	0	0	6	0	0	0	2	2	0
57	2	3	5	4	6	4	5	1	0	5	2	0	3	3	4	2
58	2	2	5	1	4	3	4	3	2	6	0	1	1	3	1	2
59	0	1	4	2	6	2	5	1	0	6	0	0	1	2	2	1
60	0	0	3	3	6	5	3	0	0	6	0	0	0	5	3	0

## Sheet: Sorteertaak B
ID	Foto 1	Foto 2	Foto 3	Foto 4	Foto 5	Foto 6	Foto 7	Foto 8	Foto 9	Foto 10	Foto 11	Foto 12	Foto 13	Foto 14	Foto 15	Foto 16
1	3	1	2	6	0	1	4	3	5	5	5	5	1	4	2	6
2	1	3	0	6	2	3	4	3	4	4	4	5	2	5	1	4
3	4	2	4	5	1	0	3	4	3	5	6	5	2	5	1	6
4	0	1	4	5	0	0	5	2	6	5	6	6	0	5	1	6
5	0	0	0	4	0	0	2	0	1	1	5	6	0	2	0	3
6	2	0	0	6	2	1	5	1	6	6	5	4	0	4	2	6
7	0	0	2	4	0	1	5	0	4	6	5	6	0	6	0	4
8	2	1	2	6	0	1	3	1	4	6	3	6	0	6	1	4
9	2	1	3	4	1	0	3	1	5	3	4	4	2	5	2	6
10	0	2	2	5	0	1	5	3	4	6	4	6	1	6	3	5
11	2	1	0	6	1	1	4	2	3	4	3	5	0	5	2	6
12	2	3	1	6	0	3	0	3	4	5	2	6	2	5	0	4
13	0	1	0	5	0	2	3	1	3	4	4	6	0	5	0	3
14	0	0	0	6	0	0	4	0	5	5	5	5	0	4	0	6
15	1	1	3	6	0	0	4	3	5	4	6	5	1	4	0	5
16	3	0	2	6	0	2	5	3	4	6	4	6	1	6	3	3
17	0	0	0	6	0	0	3	0	4	5	6	6	0	2	0	6
18	1	2	1	6	0	2	3	2	3	5	4	5	0	5	1	4
19	0	0	0	6	0	0	5	0	6	6	6	6	0	5	0	6
20	1	2	0	6	0	0	3	2	5	4	4	6	1	3	1	5
21	3	2	1	6	0	1	4	3	4	5	5	5	2	4	1	6
22	2	1	2	5	0	0	3	2	6	6	4	4	1	3	2	5
23	1	2	1	6	0	1	3	2	3	5	4	6	0	5	2	4
24	2	1	1	6	0	0	3	2	3	6	4	5	0	4	2	5
25	1	0	2	5	1	2	5	1	6	6	4	4	0	6	2	5
26	1	1	1	4	0	0	5	1	3	3	2	6	0	6	2	4
27	3	3	3	6	0	0	0	3	6	6	0	6	0	0	3	6
28	2	1	2	6	0	0	4	1	5	3	4	5	0	3	1	6
29	0	0	0	2	0	0	3	0	4	6	1	1	0	5	0	2
30	1	2	0	6	0	0	3	2	4	4	5	6	1	3	2	5
31	1	0	1	4	1	2	6	2	4	3	4	5	1	6	2	5
32	0	2	0	5	0	2	3	1	5	5	4	6	0	6	1	5
33	1	1	1	6	0	1	2	1	3	6	3	3	1	2	1	6
34	1	3	0	6	2	2	4	3	4	5	4	5	1	5	2	4
35	2	1	2	6	0	0	3	2	5	5	4	4	1	3	1	6
36	2	1	2	6	0	1	3	2	4	5	3	5	1	3	2	6
37	0	3	1	4	4	4	6	0	4	4	5	5	2	6	2	3
38	3	0	2	6	1	1	5	0	6	6	4	4	1	5	3	6
39	2	0	2	6	0	1	5	3	6	6	4	6	0	6	1	5
40	2	1	3	6	0	0	3	2	4	5	3	4	1	3	1	6
41	0	2	1	5	2	1	4	0	6	6	3	4	1	4	1	5
42	3	3	2	6	0	1	4	3	5	6	4	4	0	4	2	5
43	0	1	0	5	3	2	4	2	3	5	2	6	2	6	1	3
44	3	2	1	6	0	1	4	3	4	5	4	5	2	4	2	5
45	1	1	3	6	0	1	5	2	4	6	5	6	2	6	2	4
46	2	0	2	6	2	1	3	4	4	3	4	6	0	3	2	4
47	1	0	1	3	1	0	6	1	2	5	6	4	0	2	1	6
48	1	1	1	6	0	0	2	1	3	5	3	4	1	4	1	3
49	1	2	1	6	0	3	3	3	5	5	3	5	2	5	1	4
50	3	2	3	6	0	1	4	1	4	3	5	3	2	2	4	5
51
52
53
54
55
56
57
58
59
60
61	3	3	2	6	0	1	4	3	5	5	5	4	3	4	2	5
62	0	0	0	6	0	0	1	0	4	5	2	3	0	1	0	4
63	0	0	0	4	0	0	4	0	4	5	5	6	0	5	0	4
64	1	0	1	5	0	0	5	1	3	4	5	6	0	6	1	4
65	0	0	0	6	0	0	3	0	5	6	3	4	0	4	0	5
66	0	0	2	3	1	1	5	0	4	4	3	3	0	6	2	3
67	1	2	1	5	0	2	3	2	4	6	4	5	2	3	2	4
68	2	0	2	5	1	1	5	2	4	5	3	3	1	4	2	6
69	0	0	0	5	0	0	3	0	5	5	4	5	0	6	0	5
70	2	1	1	6	0	1	3	2	5	5	3	4	0	4	2	3
	1.3	1.1	1.28333	5.38333	0.433333	0.883333	3.68333	1.61667	4.26667	4.9	3.96667	4.9	0.733333	4.31667	1.35	4.75

## Sheet: Blad2
ID	1	2	3	4	5	6	7	8	9	10	11	12	13	14	15	16	17	18	19	20	21	22	23	24	25	26	27	28	29	30	31	32	33	34	35	36	37	38	39	40	41	42	43	44	45	46	47	48	49
Foto 1	2	2	3	0	2	5	1	0	4	4	1	0	1	0	4	2	0	3	0	1	3	2	2	2	4	5	5	4	2	4	1	1	1	2	4	2	3	1	0	2	4	1	2	2	1	0	1	1	4
Foto 2	1	3	1	0	2	1	1	2	4	3	1	5	3	0	2	1	0	3	0	2	2	1	1	2	5	3	0	1	2	1	1	1	1	3	2	1	4	1	0	2	5	1	1	1	0	3	0	1	2
Foto 3	6	4	6	6	6	6	4	4	2	5	6	0	3	5	4	3	6	5	5	3	6	6	5	3	6	6	6	6	4	6	6	4	4	5	6	6	5	6	6	5	6	6	3	5	3	5	6	4	5
Foto 4	4	4	2	6	3	0	2	3	6	0	3	0	4	3	5	4	2	4	1	4	4	3	3	3	2	0	4	3	3	2	2	3	3	4	3	4	1	5	5	5	1	4	2	1	3	1	4	2	3
Foto 5	6	6	5	6	6	6	6	6	6	6	6	6	6	6	6	6	6	6	6	6	6	6	6	6	6	6	6	6	6	6	6	6	4	6	6	6	6	6	6	6	5	6	6	6	6	6	6	6	6
Foto 6	5	5	4	6	4	0	2	5	6	2	2	6	5	4	6	5	1	4	5	5	5	4	4	5	3	1	6	2	3	5	5	6	3	4	1	5	4	5	3	5	1	4	5	5	4	2	5	5	3
Foto 7	5	4	3	6	5	5	2	4	5	5	5	1	4	3	5	4	5	5	6	3	4	5	5	5	5	4	4	5	4	3	3	3	6	5	5	3	5	6	4	4	6	5	3	4	2	5	3	3	3
Foto 8	0	3	0	0	1	0	0	1	4	1	1	0	2	0	3	2	0	2	0	1	2	0	2	1	1	2	0	0	1	4	1	2	0	1	0	2	2	0	1	1	0	2	1	2	1	3	1	1	2
Foto 9	2	1	0	0	1	0	0	0	1	0	0	0	0	0	4	2	0	1	0	0	2	0	0	0	1	3	0	0	1	4	1	1	0	0	0	2	0	0	0	0	1	2	0	3	4	1	1	0	2
Foto 10	5	5	1	6	5	5	5	6	5	6	6	6	6	3	5	5	5	5	6	6	4	5	6	6	6	4	4	5	5	3	3	5	6	5	5	3	6	6	6	6	5	5	5	5	5	5	5	6	5
Foto 11	1	2	3	0	2	0	1	0	1	3	1	0	1	0	2	1	0	1	0	1	1	1	1	1	4	3	0	1	2	1	1	0	1	2	2	1	3	1	2	1	4	1	1	1	2	2	1	0	1
Foto 12	0	0	0	0	0	0	0	0	0	0	0	0	2	0	0	0	0	0	0	0	0	0	0	0	0	0	0	0	0	0	1	0	1	0	0	0	0	0	0	1	1	0	0	0	0	3	1	0	0
Foto 13	2	3	0	0	0	0	0	1	0	1	0	5	3	0	1	1	0	1	0	0	1	0	0	1	0	1	0	0	1	1	0	1	1	1	0	0	1	0	0	1	1	1	4	1	1	1	0	0	1
Foto 14	3	5	0	6	3	1	3	5	2	2	2	5	5	3	5	1	4	4	1	5	4	3	3	4	3	1	4	3	3	2	2	5	3	4	3	4	3	5	3	4	1	4	4	4	5	1	2	5	2
Foto 15	4	4	2	6	3	1	1	3	2	1	3	0	4	4	6	3	3	2	5	4	5	4	4	4	2	0	5	2	3	5	5	4	4	4	1	5	2	5	5	3	1	4	3	5	4	2	4	2	4
Foto 16	3	3	1	0	2	2	1	2	0	4	1	5	3	0	3	2	0	3	0	2	3	2	2	2	5	5	5	4	2	4	1	2	1	3	4	1	4	1	0	2	4	2	0	3	4	2	1	1	2
	2															0															1															1
	3															0															1															0
	4															6															4															6
	4															2															3															4
	6															6															6															6
	5															1															6															5
	4															5															3															3
	3															0															2															1
	1															0															1															1
	5															5															5															5
	2															0															0															1
	0															0															0															1
	3															0															1															0
	5															4															5															2
	4															3															4															4
	3															0															2															1
	3															3															1															1
	1															3															1															1
	6															5															4															4
	2															4															3															2
	5															6															4															6
	4															4															3															5
	3															5															6															3
	0															2															0															1
	0															1															0															0
	1															5															6															6
	3															1															1															0
	0															0															1															0
	0															1															1															0
	0															4															3															5
	2															2															4															2
	1															3															1															1
	0															0															2															4
	0															0															3															2
	6															5															5															5
	6															1															4															3
	6															6															6															6
	6															5															4															3
	6															6															5															3
	0															0															1															2
	0															0															0															2
	6															6															5															5
	0															0															2															1
	0															0															0															0
	0															0															1															1
	6															1															4															2
	6															5															4															4
	0															0															3															2
	2															1															4															2
	2															2															2															1
	6															3															6															5
	3															4															3															0
	6															6															6															6
	4															5															1															6
	5															3															5															2
	1															1															0															2
	1															0															0															2
	5															6															5															4
	2															1															2															1
	0															0															0															0
	0															0															0															0
	3															5															3															0
	3															4															1															2
	2															2															4															3
	5															3															2															2
	1															2															1															3
	6															6															6															5
	0															4															4															4
	6															6															6															6
	0															5															5															4
	5															4															3															5
	0															2															2															1
	0															2															2															0
	5															4															3															5
	0															1															1															1
	0															0															0															2
	0															1															0															1
	1															4															4															4
	1															5															5															4
	2															3															1															3
	1															2															3															0
	1															1															4															0
	4															6															5															5
	2															3															1															1
	6															6															6															6
	2															4															4															1
	2															5															5															4
	0															0															2															0
	0															0															0															0
	5															5															6															5
	1															1															3															0
	0															0															0															0
	0															0															1															0
	3															3															3															1
	1															4															2															1
	1															2															4															0
	0															2															1															1
	2															1															1															0
	4															5															6															4
	3															3															5															2
	6															6															6															6
	5															4															5															3
	4															5															6															4
	1															2															0															1
	0															0															0															0
	6															6															6															5
	0															1															1															0
	0															0															0															0
	1															0															0															1
	5															3															5															2
	3															4															5															2
	2															2															1															0
	4															2															0															0
	4															2															0															0
	2															3															6															5
	6															3															5															3
	6															6															6															6
	6															5															3															4
	5															5															4															6
	4															1															1															0
	1															0															0															0
	5															6															6															5
	1															1															2															0
	0															0															0															0
	0															1															0															0
	2															4															3															4
	2															4															5															3
	0															2															0															0
	4															4															2															0
	3															5															2															0
	5															6															5															5
	0															2															5															2
	6															6															6															6
	2															3															5															4
	5															5															4															5
	1															1															1															0
	0															1															0															0
	6															6															6															6
	3															4															1															0
	0															0															1															0
	1															0															1															0
	2															3															4															4
	1															2															3															2
	4															5															2															0
	1															5															4															0
	1															3															5															0
	6															6															6															3
	3															0															1															2
	6															6															5															5
	2															1															1															2
	5															4															6															4
	1															2															0															0
	0															3															1															0
	6															4															5															6
	1															3															4															0
	0															0															1															0
	0															1															1															0
	2															1															1															2
	3															0															1															2
	1															5															4															0
	0															5															1															2
	5															0															1															3
	0															6															6															5
	0															4															4															4
	6															6															6															6
	6															6															4															4
	1															4															5															5
	0															0															2															1
	0															0															2															0
	6															4															5															5
	0															0															1															2
	0															0															0															0
	5															0															1															3
	5															4															4															3
	0															5															4															4
	5															5															2															2
	1															4															2															2
	3															1															1															2
	3															6															3															5
	4															3															2															1
	6															6															6															4
	5															2															5															3
	4															5															3															4
	2															0															1															3
	0															0															0															2
	6															5															5															6
	1															1															1															0
	2															0															0															1
	3															0															4															1
	5															3															4															3
	4															2															3															1
	3															4															0															2
	0															2															2															0
	0															2															1															1
	5															4															5															4
	3															3															1															2
	6															6															6															6
	4															3															5															2
	3															4															4															5
	0															1															2															1
	0															1															3															0
	3															5															5															6
	0															2															1															0
	0															0															0															0
	0															1															1															1
	3															3															4															2
	4															3															5															2
	0															2															3															1
	4															4															1															0
	2															1															0															0
	4															6															3															3
	5															2															3															3
	6															6															6															6
	6															5															4															5
	5															3															2															3
	3															4															1															0
	4															4															4															0
	5															3															5															6
	2															1															2															0
	0															0															0															0
	1															1															1															0
	5															2															5															5
	6															5															4															3
	3															4															4															0
[truncated: 11 more columns]
